# Supplementary material for: Enhancer Reprogramming Reveals the Tumorigenic Role of PTPRZ1 in Lung Squamous Cell Carcinoma
Source: Adv Sci (Weinh). 2025 Sep 3;12(44):e09344. doi: 10.1002/advs.202509344 (PMC12667478; doi:10.1002/advs.202509344)
Supplement: Supplementary file 2 — Supplemental Table S1 [file ADVS-12-e09344-s002.xlsx]

## Sheet: A.clinical data of patients
paired samples (59)
TNM stage			gender			age			smoking
TNM stage I	21 (35.6%)		male	57 (96.6%)		<50	1 (1.7%)		yes	54 (91.5%)
TNM stage II	22 (37.3%)		female	2 (3.4%)		50-59	22 (37.3)		no	5 (8.5%)
TNM stage III	16 (27.1%)					60-69	32 (54.2)
						>69	4 (6.8%)
no paired samples (50)
TNM stage			gender			age			smoking
TNM stage I	11 (22%)		male	50 (100%)		<50	4 (8%)		yes	44 (88%)
TNM stage II	24 (48%)		female	0 (0%)		50-59	21 (42%)		no	6 (12%)
TNM stage III	15 (30%)					60-69	18 (36%)
						>69	7 (14%)

## Sheet: B.SOEs peaks
SOE ID	PeakID	Chr	Start	End	Strand	Peak Score	Focus Ratio/Region Size	Annotation	Detailed Annotation	Distance to TSS	Nearest PromoterID	Entrez ID	Nearest Unigene	Nearest Refseq	Nearest Ensembl	Gene Name	Gene Alias	Gene Description	Gene Type	log2(T/N)	pvalue	padjust
SOE_1	peak_9	chr1	358595	359923	+	0		Intergenic	Intergenic	92419	NM_001005221	729759	Hs.632360	NM_001005221	ENSG00000284733	OR4F29	OR7-21	olfactory receptor family 4 subfamily F member 29	protein-coding	1.26399	0.000618054	0.00341314
SOE_2	peak_15	chr1	642654	643453	+	0		Intergenic	Intergenic	-10368	NR_162149	113219467		NR_162149		MIR12136	-	microRNA 12136	ncRNA	0.756497	0.0174733	0.0427363
SOE_3	peak_54	chr1	2428200	2429451	+	0		Intergenic	Intergenic	-16254	NM_153818	5192	Hs.732228	NM_002617	ENSG00000157911	PEX10	NALD|PBD6A|PBD6B|RNF69	peroxisomal biogenesis factor 10	protein-coding	1.25797	0.00323529	0.0116731
SOE_4	peak_66	chr1	6608800	6609467	+	0		Intergenic	AluSc|SINE|Alu	-4598	NM_153812	148479	Hs.516079	NM_153812	ENSG00000116273	PHF13	PHF5|SPOC1	PHD finger protein 13	protein-coding	0.915743	0.00692421	0.0208843
SOE_5	peak_130	chr1	8941344	8942631	+	0		Intergenic	Tigger15a|DNA|TcMar-Tigger	-3881	NM_001270502	765	Hs.100322	NM_001215	ENSG00000131686	CA6	CA-VI|GUSTIN	carbonic anhydrase 6	protein-coding	1.90329	7.26435e-06	0.000167471
SOE_6	peak_180	chr1	9833839	9837554	+	0		Intergenic	Intergenic	-11170	NM_001009566	22883	Hs.29665	NM_014944	ENSG00000171603	CLSTN1	ALC-ALPHA|CDHR12|CST-1|CSTN1|PIK3CD|XB31alpha|alcalpha1|alcalpha2	calsyntenin 1	protein-coding	0.936761	0.00205342	0.00830523
SOE_7	peak_188	chr1	10384857	10390690	+	0		Intergenic	Intergenic	-11291	NM_002631	5226	Hs.464071	NM_002631	ENSG00000142657	PGD	6PGD	phosphogluconate dehydrogenase	protein-coding	0.929528	0.00058275	0.00327012
SOE_8	peak_195	chr1	10824182	10826216	+	0		Intergenic	Intergenic	-28553	NM_001079843	54897	Hs.439894	NM_017766	ENSG00000130940	CASZ1	CAS11|CST|SRG|ZNF693|dJ734G22.1	castor zinc finger 1	protein-coding	1.20119	0.0100706	0.0278053
SOE_9	peak_209	chr1	10919835	10920360	+	0		Intergenic	Intergenic	46590	NM_001366227	148345	Hs.127026	NM_173507	ENSG00000175262	C1orf127	-	chromosome 1 open reading frame 127	protein-coding	1.52647	0.00980377	0.0272421
SOE_10	peak_210	chr1	10920958	10921253	+	0		Intergenic	Intergenic	45582	NM_001366227	148345	Hs.127026	NM_173507	ENSG00000175262	C1orf127	-	chromosome 1 open reading frame 127	protein-coding	0.853766	0.00239655	0.00929948
SOE_11	peak_237	chr1	13665045	13665239	+	0		Intergenic	Intergenic	-35046	NM_001135610	7799	Hs.371823	NM_012231	ENSG00000116731	PRDM2	HUMHOXY1|KMT8|KMT8A|MTB-ZF|RIZ|RIZ1|RIZ2	PR/SET domain 2	protein-coding	1.00934	0.00248766	0.00956064
SOE_12	peak_242	chr1	14136325	14138730	+	0		Intergenic	MIR|SINE|MIR	282446	NR_149058	105376762	Hs.568591	NR_149058		KAZN-AS1	-	KAZN antisense RNA 1	ncRNA	0.993014	0.0109083	0.0296032
SOE_13	peak_325	chr1	17441993	17442895	+	0		Intergenic	AluJb|SINE|Alu	-2767	NM_018715	55920	Hs.380857	NM_018715	ENSG00000179051	RCC2	TD-60	regulator of chromosome condensation 2	protein-coding	0.917982	0.000945441	0.0046781
SOE_14	peak_326	chr1	17442972	17443726	+	0		Intergenic	Intergenic	-3672	NM_018715	55920	Hs.380857	NM_018715	ENSG00000179051	RCC2	TD-60	regulator of chromosome condensation 2	protein-coding	1.14357	4.59409e-06	0.000130335
SOE_15	peak_327	chr1	17443873	17444221	+	0		Intergenic	AluSq10|SINE|Alu	-4370	NM_018715	55920	Hs.380857	NM_018715	ENSG00000179051	RCC2	TD-60	regulator of chromosome condensation 2	protein-coding	0.974438	0.000530543	0.00304451
SOE_16	peak_328	chr1	17460111	17461116	+	0		Intergenic	Intergenic	-20936	NM_018715	55920	Hs.380857	NM_018715	ENSG00000179051	RCC2	TD-60	regulator of chromosome condensation 2	protein-coding	1.23763	0.00186424	0.00772535
SOE_17	peak_373	chr1	21378256	21380160	+	0		Intergenic	Intergenic	-33704	NM_001113348	1889	Hs.195080	NM_001397	ENSG00000117298	ECE1	ECE	endothelin converting enzyme 1	protein-coding	1.16659	0.0172185	0.0422594
SOE_18	peak_441	chr1	24149736	24151978	+	0		Intergenic	AluSx1|SINE|Alu	-7717	NM_021258	58985	Hs.110915	NM_021258	ENSG00000142677	IL22RA1	CRF2-9|IL22R|IL22R1	interleukin 22 receptor subunit alpha 1	protein-coding	0.97438	2.46444e-05	0.000359599
SOE_19	peak_448	chr1	24282621	24288145	+	0		Intergenic	Intergenic	-33974	NM_001195010	57822	Hs.657920	NM_021180	ENSG00000158055	GRHL3	SOM|TFCP2L4|VWS2	grainyhead like transcription factor 3	protein-coding	1.27413	4.71764e-05	0.000555577
SOE_20	peak_451	chr1	24299696	24302605	+	0		Intergenic	Intergenic	-18207	NM_001195010	57822	Hs.657920	NM_021180	ENSG00000158055	GRHL3	SOM|TFCP2L4|VWS2	grainyhead like transcription factor 3	protein-coding	0.758332	0.00824427	0.0238814
SOE_21	peak_545	chr1	27160619	27162464	+	0		Intergenic	Intergenic	-6416	NM_003047	6548	Hs.469116	NM_003047	ENSG00000090020	SLC9A1	APNH|LIKNS|NHE-1|NHE1|PPP1R143	solute carrier family 9 member A1	protein-coding	0.947121	0.000967542	0.00475556
SOE_22	peak_588	chr1	28351067	28352275	+	0		Intergenic	AluSc8|SINE|Alu	-18069	NM_001350161	65979	Hs.225641	NM_023923	ENSG00000204138	PHACTR4	PPP1R124	phosphatase and actin regulator 4	protein-coding	1.14713	0.0173516	0.0424844
SOE_23	peak_600	chr1	29708084	29710346	+	0		Intergenic	Intergenic	328397	NR_110790	101929406	Hs.639413	NR_110790	ENSG00000233399	LINC01648	-	long intergenic non-protein coding RNA 1648	ncRNA	1.10588	0.000122757	0.00106459
SOE_24	peak_626	chr1	31110611	31113876	+	0		Intergenic	AluSq2|SINE|Alu	-46526	NM_001020658	9698	Hs.281707	NM_014676	ENSG00000134644	PUM1	HSPUM|PUMH|PUMH1|PUML1|SCA47	pumilio RNA binding family member 1	protein-coding	1.37518	0.00250936	0.0096132
SOE_25	peak_633	chr1	31170048	31173534	+	0		Intergenic	AluY|SINE|Alu	68096	NM_024522	79570	Hs.470259	NM_024522	ENSG00000084628	NKAIN1	FAM77C	sodium/potassium transporting ATPase interacting 1	protein-coding	0.986318	0.000615184	0.00340098
SOE_26	peak_682	chr1	32715163	32717995	+	0		Intergenic	Intergenic	-13809	NM_001161708	81493	Hs.712631	NM_030786	ENSG00000162520	SYNC	SYNC1|SYNCOILIN	syncoilin, intermediate filament protein	protein-coding	0.803732	0.0149624	0.0379346
SOE_27	peak_683	chr1	32724171	32726444	+	0		Intergenic	Intergenic	-16523	NM_020888	57648	Hs.591502	NM_020888	ENSG00000162522	KIAA1522	-	KIAA1522	protein-coding	1.3275	0.000178031	0.00138676
SOE_28	peak_715	chr1	34571677	34571707	+	0		Intergenic	L1HS|LINE|L1	98002	NR_030278	693137		NR_030278	ENSG00000207941	MIR552	MIRN552|hsa-mir-552	microRNA 552	ncRNA	1.65592	0.015997	0.0399227
SOE_29	peak_716	chr1	34762612	34764373	+	0		Intergenic	Intergenic	3752	NM_153212	127534	Hs.351203	NM_153212	ENSG00000189433	GJB4	CX30.3|EKV|EKVP2	gap junction protein beta 4	protein-coding	1.42323	0.00880582	0.025125
SOE_30	peak_756	chr1	38950044	38951960	+	0		Intergenic	Intergenic	-9172	NM_017821	54933	Hs.524626	NM_017821	ENSG00000158315	RHBDL2	RRP2	rhomboid like 2	protein-coding	1.08926	0.00711948	0.0213302
SOE_31	peak_757	chr1	38958622	38959730	+	0		Intergenic	MSTD|LTR|ERVL-MaLR	-17346	NM_017821	54933	Hs.524626	NM_017821	ENSG00000158315	RHBDL2	RRP2	rhomboid like 2	protein-coding	1.26194	0.00363005	0.0127297
SOE_32	peak_761	chr1	39605528	39606935	+	0		Intergenic	Intergenic	-29441	NM_001135654	8761	Hs.169900	NM_003819	ENSG00000090621	PABPC4	APP-1|APP1|PABP4|iPABP	poly(A) binding protein cytoplasmic 4	protein-coding	1.17336	6.08665e-06	0.000151317
SOE_33	peak_780	chr1	39988430	39989324	+	0		Intergenic	MER20B|DNA|hAT-Charlie	33732	NM_001349821	84879	Hs.655177	NM_032793	ENSG00000168389	MFSD2A	MCPH15|MFSD2|NLS1	major facilitator superfamily domain containing 2A	protein-coding	0.988068	0.00121528	0.00562624
SOE_34	peak_805	chr1	40885560	40888137	+	0		Intergenic	MIRb|SINE|MIR	-24485	NM_133467	163732	Hs.355820	NM_133467	ENSG00000179862	CITED4	-	Cbp/p300 interacting transactivator with Glu/Asp rich carboxy-terminal domain 4	protein-coding	0.961679	0.0147559	0.037495
SOE_35	peak_807	chr1	40897179	40900544	+	0		Intergenic	Intergenic	-36498	NM_133467	163732	Hs.355820	NM_133467	ENSG00000179862	CITED4	-	Cbp/p300 interacting transactivator with Glu/Asp rich carboxy-terminal domain 4	protein-coding	0.893936	0.000339015	0.00219519
SOE_36	peak_808	chr1	40901617	40903112	+	0		Intergenic	LTR50|LTR|ERVL	-40001	NM_133467	163732	Hs.355820	NM_133467	ENSG00000179862	CITED4	-	Cbp/p300 interacting transactivator with Glu/Asp rich carboxy-terminal domain 4	protein-coding	1.04249	0.00105449	0.00507906
SOE_37	peak_810	chr1	40906474	40907970	+	0		Intergenic	MER21A|LTR|ERVL	-44859	NM_133467	163732	Hs.355820	NM_133467	ENSG00000179862	CITED4	-	Cbp/p300 interacting transactivator with Glu/Asp rich carboxy-terminal domain 4	protein-coding	1.55725	0.000406389	0.0025159
SOE_38	peak_832	chr1	43005859	43010037	+	0		Intergenic	Intergenic	48899	NR_033967	440584	Hs.260928	NR_033967	ENSG00000227533	SLC2A1-AS1	-	SLC2A1 antisense RNA 1	ncRNA	2.3728	1.97685e-05	0.000315397
SOE_39	peak_833	chr1	43010737	43013867	+	0		Intergenic	MER39|LTR|ERV1	53253	NR_033967	440584	Hs.260928	NR_033967	ENSG00000227533	SLC2A1-AS1	-	SLC2A1 antisense RNA 1	ncRNA	1.30826	0.00228891	0.00899293
SOE_40	peak_836	chr1	43020289	43024111	+	0		Intergenic	MIR|SINE|MIR	63151	NR_033967	440584	Hs.260928	NR_033967	ENSG00000227533	SLC2A1-AS1	-	SLC2A1 antisense RNA 1	ncRNA	2.14502	0.00010092	0.00093253
SOE_41	peak_839	chr1	43047741	43050541	+	0		Intergenic	MIRb|SINE|MIR	90092	NR_033967	440584	Hs.260928	NR_033967	ENSG00000227533	SLC2A1-AS1	-	SLC2A1 antisense RNA 1	ncRNA	1.09616	0.000874224	0.00441735
SOE_42	peak_841	chr1	43056569	43059740	+	0		Intergenic	Intergenic	-89750	NM_001101376	440585	Hs.657614	NM_001101376	ENSG00000186973	FAM183A	-	family with sequence similarity 183 member A	protein-coding	1.0169	0.000573065	0.00322834
SOE_43	peak_868	chr1	45525596	45526168	+	0		Intergenic	AluSg|SINE|Alu	-2992	NM_001202431	5052	Hs.180909	NM_002574	ENSG00000117450	PRDX1	MSP23|NKEF-A|NKEFA|PAG|PAGA|PAGB|PRX1|PRXI|TDPX2	peroxiredoxin 1	protein-coding	1.42183	0.000818641	0.0042109
SOE_44	peak_876	chr1	46324928	46326199	+	0		Intergenic	LTR2B|LTR|ERV1	-14614	NR_045789	387338	Hs.163424	NM_199044	ENSG00000117481	NSUN4	SHTAP	NOP2/Sun RNA methyltransferase 4	protein-coding	0.911912	0.00524548	0.0168858
SOE_45	peak_894	chr1	47323621	47326280	+	0		Intergenic	Intergenic	-8840	NR_046395	51727	Hs.731647	NM_016308	ENSG00000162368	CMPK1	CK|CMK|CMPK|UMK|UMP-CMPK|UMPK	cytidine/uridine monophosphate kinase 1	protein-coding	1.13099	0.00129874	0.00591085
SOE_46	peak_956	chr1	54936412	54937267	+	0		Intergenic	AluSx1|SINE|Alu	-43789	NM_182532	199964	Hs.663950	NM_182532	ENSG00000143001	TMEM61	-	transmembrane protein 61	protein-coding	1.78104	4.42847e-06	0.000128527
SOE_47	peak_973	chr1	56025757	56026345	+	0		Intergenic	Tigger17a|DNA|TcMar-Tigger	80964	NR_147161	105378738	Hs.121473	NR_147161	ENSG00000233079	LINC01755	-	long intergenic non-protein coding RNA 1755	ncRNA	1.0133	0.00159068	0.00686804
SOE_48	peak_1005	chr1	58378807	58379053	+	0		Intergenic	L1PA2|LINE|L1	-128383	NM_001353980	1600	Hs.477370	NM_021080	ENSG00000173406	DAB1	SCA37	DAB adaptor protein 1	protein-coding	1.52841	0.00667501	0.0202801
SOE_49	peak_1012	chr1	58616843	58621996	+	0		Intergenic	Intergenic	-42167	NM_002353	4070	Hs.23582	NM_002353	ENSG00000184292	TACSTD2	EGP-1|EGP1|GA733-1|GA7331|GP50|M1S1|TROP2	tumor associated calcium signal transducer 2	protein-coding	0.877149	0.00165024	0.00706652
SOE_50	peak_1023	chr1	58779158	58779682	+	0		Intergenic	Intergenic	4627	NM_002228	3725	Hs.696684	NM_002228	ENSG00000177606	JUN	AP-1|AP1|c-Jun|p39	Jun proto-oncogene, AP-1 transcription factor subunit	protein-coding	0.798101	0.00703201	0.0211272
SOE_51	peak_1040	chr1	59764594	59766118	+	0		Intergenic	MIRb|SINE|MIR	-7439	NR_110627	101926944	Hs.720353	NR_110627		LOC101926944	-	uncharacterized LOC101926944	ncRNA	0.786673	0.00793187	0.0231705
SOE_52	peak_1053	chr1	61585417	61586602	+	0		Intergenic	Intergenic	-68233	NR_073400	414927	Hs.123471	NR_073400		MGC34796	-	sepiapterin reductase (7,8-dihydrobiopterin:NADP+ oxidoreductase) pseudogene	pseudo	0.820086	0.00959761	0.0268172
SOE_53	peak_1067	chr1	64342515	64345121	+	0		Intergenic	Intergenic	-126311	NM_020925	57685	Hs.443891	NM_020925	ENSG00000158966	CACHD1	-	cache domain containing 1	protein-coding	1.42227	9.56117e-05	0.000900761
SOE_54	peak_1081	chr1	67084090	67084937	+	0		Intergenic	L1HS|LINE|L1	-30365	NM_015139	23169	Hs.213642	NM_015139	ENSG00000116704	SLC35D1	SHNKND|UGTREL7	solute carrier family 35 member D1	protein-coding	1.7473	7.67086e-05	0.000777137
SOE_55	peak_1110	chr1	68384192	68387127	+	0		Intergenic	Intergenic	64295	NM_000329	6121	Hs.2133	NM_000329	ENSG00000116745	RPE65	BCO3|LCA2|RP20|mRPE65|p63|rd12|sRPE65	retinoid isomerohydrolase RPE65	protein-coding	1.40898	0.000190804	0.00145812
SOE_56	peak_1112	chr1	75112077	75112806	+	0		Intergenic	L1PA3|LINE|L1	-15993	NM_001001933	431707	Hs.403934	NM_001001933	ENSG00000162624	LHX8	LHX7	LIM homeobox 8	protein-coding	2.3787	0.00414424	0.0140769
SOE_57	peak_1122	chr1	83406747	83408673	+	0		Intergenic	Intergenic	-38344	NR_146478	101927542	Hs.623976	NR_146478		LINC01712	-	long intergenic non-protein coding RNA 1712	ncRNA	1.56683	0.00425268	0.014356
SOE_58	peak_1123	chr1	83411828	83414129	+	0		Intergenic	Intergenic	-33076	NR_146478	101927542	Hs.623976	NR_146478		LINC01712	-	long intergenic non-protein coding RNA 1712	ncRNA	1.34848	0.0028316	0.0105514
SOE_59	peak_1145	chr1	84781932	84782615	+	0		Intergenic	Intergenic	-91805	NM_001166295	117178	Hs.22587	NM_014021	ENSG00000117155	SSX2IP	ADIP|hMsd1	SSX family member 2 interacting protein	protein-coding	1.30957	0.0035669	0.0125562
SOE_60	peak_1151	chr1	85229461	85230993	+	0		Intergenic	MER1A|DNA|hAT-Charlie	-29211	NM_032184	84144	Hs.533853	NM_032184	ENSG00000097096	SYDE2	-	synapse defective Rho GTPase homolog 2	protein-coding	1.12699	0.0188705	0.0454526
SOE_61	peak_1155	chr1	85288533	85290810	+	0		Intergenic	Intergenic	-13039	NM_003921	8915	Hs.193516	NM_003921	ENSG00000142867	BCL10	CARMEN|CIPER|CLAP|IMD37|c-E10|mE10	BCL10 immune signaling adaptor	protein-coding	0.953422	0.00190107	0.0078431
SOE_62	peak_1177	chr1	87392225	87393591	+	0		Intergenic	Intergenic	-21253	NR_038324	100505768	Hs.125247	NR_038324	ENSG00000227290	LINC01364	-	long intergenic non-protein coding RNA 1364	ncRNA	0.80409	0.00153728	0.00669032
SOE_63	peak_1184	chr1	87504045	87508190	+	0		Intergenic	Intergenic	-134462	NR_038324	100505768	Hs.125247	NR_038324	ENSG00000227290	LINC01364	-	long intergenic non-protein coding RNA 1364	ncRNA	1.42668	0.000357632	0.00227899
SOE_64	peak_1187	chr1	87591557	87592057	+	0		Intergenic	Intergenic	-220152	NR_038324	100505768	Hs.125247	NR_038324	ENSG00000227290	LINC01364	-	long intergenic non-protein coding RNA 1364	ncRNA	0.899637	0.0177173	0.0432029
SOE_65	peak_1190	chr1	87600190	87601007	+	0		Intergenic	Intergenic	-228943	NR_038324	100505768	Hs.125247	NR_038324	ENSG00000227290	LINC01364	-	long intergenic non-protein coding RNA 1364	ncRNA	1.22551	0.00403869	0.01381
SOE_66	peak_1213	chr1	89450732	89455339	+	0		Intergenic	Intergenic	45356	NR_003133	400759	Hs.661968	NR_003133	ENSG00000225492	GBP1P1	-	guanylate binding protein 1 pseudogene 1	pseudo	1.44364	0.000589983	0.00329962
SOE_67	peak_1222	chr1	89752252	89753221	+	0		Intergenic	L1PA2|LINE|L1	-68296	NM_001134479	55144	Hs.482087	NM_018103	ENSG00000171492	LRRC8D	LRRC5	leucine rich repeat containing 8 VRAC subunit D	protein-coding	1.24265	0.000378281	0.00238281
SOE_68	peak_1228	chr1	89807609	89811060	+	0		Intergenic	Intergenic	-11698	NM_001134479	55144	Hs.482087	NM_018103	ENSG00000171492	LRRC8D	LRRC5	leucine rich repeat containing 8 VRAC subunit D	protein-coding	1.15364	0.000134467	0.00113809
SOE_69	peak_1229	chr1	89937764	89939841	+	0		Intergenic	Intergenic	56164	NR_002830	492303	Hs.550796	NR_002830		GEMIN8P4	-	gem nuclear organelle associated protein 8 pseudogene 4	pseudo	1.01712	0.0209736	0.0493358
SOE_70	peak_1231	chr1	89952992	89954097	+	0		Intergenic	LTR8B|LTR|ERV1	41422	NR_002830	492303	Hs.550796	NR_002830		GEMIN8P4	-	gem nuclear organelle associated protein 8 pseudogene 4	pseudo	1.23477	1.64934e-05	0.00028114
SOE_71	peak_1232	chr1	89955940	89957398	+	0		Intergenic	AluJo|SINE|Alu	38297	NR_002830	492303	Hs.550796	NR_002830		GEMIN8P4	-	gem nuclear organelle associated protein 8 pseudogene 4	pseudo	1.50578	0.000433806	0.00263061
SOE_72	peak_1234	chr1	89971773	89972701	+	0		Intergenic	Intergenic	22729	NR_002830	492303	Hs.550796	NR_002830		GEMIN8P4	-	gem nuclear organelle associated protein 8 pseudogene 4	pseudo	1.28609	0.0013878	0.00620732
SOE_73	peak_1235	chr1	89972954	89973380	+	0		Intergenic	AluJr4|SINE|Alu	21799	NR_002830	492303	Hs.550796	NR_002830		GEMIN8P4	-	gem nuclear organelle associated protein 8 pseudogene 4	pseudo	1.04577	0.00911915	0.0257915
SOE_74	peak_1239	chr1	90161954	90162577	+	0		Intergenic	Intergenic	167155	NM_182976	284695	Hs.306221	NM_181781	ENSG00000162664	ZNF326	ZAN75|ZIRD|Zfp326|dJ871E2.1	zinc finger protein 326	protein-coding	1.31191	0.00232759	0.00910319
SOE_75	peak_1242	chr1	91121014	91121737	+	0		Intergenic	Intergenic	-99120	NM_032186	84146	Hs.173001	NM_016620	ENSG00000122482	ZNF644	BM-005|MYP21|NatF|ZEP-2	zinc finger protein 644	protein-coding	1.08488	0.0149645	0.0379369
SOE_76	peak_1266	chr1	93959073	93963869	+	0		Intergenic	Intergenic	-51873	NM_001308253	2730	Hs.315562	NM_002061	ENSG00000023909	GCLM	GLCLR	glutamate-cysteine ligase modifier subunit	protein-coding	1.552	0.00168777	0.00719615
SOE_77	peak_1267	chr1	93963902	93964508	+	0		Intergenic	Intergenic	-54607	NM_001308253	2730	Hs.315562	NM_002061	ENSG00000023909	GCLM	GLCLR	glutamate-cysteine ligase modifier subunit	protein-coding	1.72351	0.00217498	0.00866192
SOE_78	peak_1268	chr1	93964532	93967415	+	0		Intergenic	Intergenic	-56375	NM_001308253	2730	Hs.315562	NM_002061	ENSG00000023909	GCLM	GLCLR	glutamate-cysteine ligase modifier subunit	protein-coding	1.52225	0.00328152	0.0117956
SOE_79	peak_1289	chr1	95742344	95743522	+	0		Intergenic	L1PB1|LINE|L1	232817	NR_110622	100996635	Hs.639548	NR_110621	ENSG00000228971	LINC02607	-	long intergenic non-protein coding RNA 2607	ncRNA	2.75238	6.31573e-05	0.000677011
SOE_80	peak_1295	chr1	99814735	99815142	+	0		Intergenic	MIR|SINE|MIR	-35423	NM_000642	178	Hs.904	NM_000028	ENSG00000162688	AGL	GDE	amylo-alpha-1, 6-glucosidase, 4-alpha-glucanotransferase	protein-coding	1.0895	0.00416852	0.0141396
SOE_81	peak_1297	chr1	99942318	99944509	+	0		Intergenic	LTR14B|LTR|ERVK	-26583	NM_012243	23443	Hs.448979	NM_012243	ENSG00000117620	SLC35A3	AMRS	solute carrier family 35 member A3	protein-coding	1.8511	0.00421631	0.0142666
SOE_82	peak_1345	chr1	109701557	109703792	+	0		Intergenic	MER11A|LTR|ERVK	-9577	NM_000851	2949	Hs.75652	NM_000851	ENSG00000134201	GSTM5	GSTM5-5|GTM5	glutathione S-transferase mu 5	protein-coding	1.12223	0.0178326	0.0434173
SOE_83	peak_1414	chr1	113191357	113192640	+	0		Intergenic	LTR33|LTR|ERVL	14255	NR_038846	643441	Hs.124895	NR_038846		LOC643441	-	uncharacterized LOC643441	ncRNA	0.860535	0.0041015	0.013985
SOE_84	peak_1422	chr1	113324836	113325565	+	0		Intergenic	AluJb|SINE|Alu	-65315	NM_152900	260425	Hs.486189	NM_020965	ENSG00000081026	MAGI3	MAGI-3|dJ730K3.2	membrane associated guanylate kinase, WW and PDZ domain containing 3	protein-coding	0.802642	0.0106393	0.028984
SOE_85	peak_1434	chr1	115142813	115143289	+	0		Intergenic	Intergenic	-53548	NM_005725	10100	Hs.310458	NM_005725	ENSG00000134198	TSPAN2	NET3|TSN2|TSPAN-2	tetraspanin 2	protein-coding	1.53123	0.0134728	0.0348998
SOE_86	peak_1435	chr1	115148040	115148223	+	0		Intergenic	L1PA2|LINE|L1	-58628	NM_005725	10100	Hs.310458	NM_005725	ENSG00000134198	TSPAN2	NET3|TSN2|TSPAN-2	tetraspanin 2	protein-coding	1.21718	0.0131166	0.0341414
SOE_87	peak_1436	chr1	115148444	115148591	+	0		Intergenic	L1PA2|LINE|L1	-59014	NM_005725	10100	Hs.310458	NM_005725	ENSG00000134198	TSPAN2	NET3|TSN2|TSPAN-2	tetraspanin 2	protein-coding	1.16248	0.00829042	0.0239749
SOE_88	peak_1440	chr1	115221589	115225606	+	0		Intergenic	Intergenic	-59437	NR_157569	112840934		NR_157569		NGF-AS1	-	NGF antisense RNA 1	ncRNA	1.54016	8.91108e-05	0.00085894
SOE_89	peak_1443	chr1	115781009	115783883	+	0		Intergenic	MER20|DNA|hAT-Charlie	-13641	NM_001232	845	Hs.57975	NM_001232	ENSG00000118729	CASQ2	PDIB2	calsequestrin 2	protein-coding	1.09657	0.00358836	0.0126126
SOE_90	peak_1453	chr1	116262096	116264654	+	0		Intergenic	Intergenic	-109869	NM_000701	476	Hs.371889	NM_000701	ENSG00000163399	ATP1A1	CMT2DD|HOMGSMR2	ATPase Na+/K+ transporting subunit alpha 1	protein-coding	1.21238	0.00734932	0.0218537
SOE_91	peak_1457	chr1	116289848	116290369	+	0		Intergenic	Intergenic	-83136	NM_000701	476	Hs.371889	NM_000701	ENSG00000163399	ATP1A1	CMT2DD|HOMGSMR2	ATPase Na+/K+ transporting subunit alpha 1	protein-coding	0.867459	0.00704824	0.0211601
SOE_92	peak_1466	chr1	116346531	116347679	+	0		Intergenic	Intergenic	-26139	NM_000701	476	Hs.371889	NM_000701	ENSG00000163399	ATP1A1	CMT2DD|HOMGSMR2	ATPase Na+/K+ transporting subunit alpha 1	protein-coding	1.01778	0.0152296	0.0384582
SOE_93	peak_1477	chr1	116719879	116720450	+	0		Intergenic	Intergenic	26052	NR_149353	388667	Hs.127851	NR_149353	ENSG00000203864	C1orf137	-	chromosome 1 open reading frame 137 (putative)	ncRNA	0.898138	0.000653327	0.00356403
SOE_94	peak_1478	chr1	116721620	116723432	+	0		Intergenic	Intergenic	28414	NR_149353	388667	Hs.127851	NR_149353	ENSG00000203864	C1orf137	-	chromosome 1 open reading frame 137 (putative)	ncRNA	0.87806	0.00127639	0.00583507
SOE_95	peak_1485	chr1	116805952	116809884	+	0		Intergenic	Intergenic	53488	NM_001328609	914	Hs.523500	NM_001767	ENSG00000116824	CD2	LFA-2|SRBC|T11	CD2 molecule	protein-coding	0.807804	0.000200849	0.00151175
SOE_96	peak_1486	chr1	116809897	116811279	+	0		Intergenic	Intergenic	56158	NM_001328609	914	Hs.523500	NM_001767	ENSG00000116824	CD2	LFA-2|SRBC|T11	CD2 molecule	protein-coding	0.981729	0.00114771	0.00539737
SOE_97	peak_1497	chr1	116885613	116887551	+	0		Intergenic	Intergenic	-23334	NM_020440	5738	Hs.418093	NM_020440	ENSG00000134247	PTGFRN	CD315|CD9P-1|EWI-F|FPRP|SMAP-6	prostaglandin F2 receptor inhibitor	protein-coding	1.60101	0.000284592	0.0019373
SOE_98	peak_1498	chr1	116906486	116907642	+	0		Intergenic	Intergenic	-2852	NM_020440	5738	Hs.418093	NM_020440	ENSG00000134247	PTGFRN	CD315|CD9P-1|EWI-F|FPRP|SMAP-6	prostaglandin F2 receptor inhibitor	protein-coding	0.900274	0.00611863	0.0189694
SOE_99	peak_1524	chr1	118209017	118209191	+	0		Intergenic	Intergenic	-23876	NM_206996	200162	Hs.528821	NM_206996	ENSG00000155761	SPAG17	CT143|PF6	sperm associated antigen 17	protein-coding	1.58171	0.00343758	0.0122045
SOE_100	peak_1525	chr1	118209495	118210566	+	0		Intergenic	Intergenic	-24802	NM_206996	200162	Hs.528821	NM_206996	ENSG00000155761	SPAG17	CT143|PF6	sperm associated antigen 17	protein-coding	2.28946	4.81843e-05	0.000563207
SOE_101	peak_1526	chr1	118280815	118281679	+	0		Intergenic	L1PA2|LINE|L1	-96019	NM_206996	200162	Hs.528821	NM_206996	ENSG00000155761	SPAG17	CT143|PF6	sperm associated antigen 17	protein-coding	2.37144	2.93662e-05	0.000401705
SOE_102	peak_1528	chr1	118395712	118395948	+	0		Intergenic	Intergenic	-210602	NM_206996	200162	Hs.528821	NM_206996	ENSG00000155761	SPAG17	CT143|PF6	sperm associated antigen 17	protein-coding	1.57179	0.00703974	0.0211392
SOE_103	peak_1531	chr1	118831574	118832431	+	0		Intergenic	L1PA3|LINE|L1	156341	NM_001330677	6913	Hs.146196	NM_152380	ENSG00000092607	TBX15	TBX14	T-box transcription factor 15	protein-coding	1.65274	0.00922746	0.0260144
SOE_104	peak_1532	chr1	118852395	118853165	+	0		Intergenic	L1HS|LINE|L1	135563	NM_001330677	6913	Hs.146196	NM_152380	ENSG00000092607	TBX15	TBX14	T-box transcription factor 15	protein-coding	1.98716	0.00106438	0.0051109
SOE_105	peak_1538	chr1	119497727	119498466	+	0		Intergenic	L1P1|LINE|L1	-9107	NM_001328615	3283	Hs.364941	NM_000862	ENSG00000203857	HSD3B1	3BETAHSD|HSD3B|HSDB3|HSDB3A|SDR11E1	hydroxy-delta-5-steroid dehydrogenase, 3 beta- and steroid delta-isomerase 1	protein-coding	1.12654	0.000820027	0.00421534
SOE_106	peak_1546	chr1	119686335	119687904	+	0		Intergenic	Intergenic	-24815	NM_006623	26227	Hs.487296	NM_006623	ENSG00000092621	PHGDH	3-PGDH|3PGDH|HEL-S-113|NLS|NLS1|PDG|PGAD|PGD|PGDH|PHGDHD|SERA	phosphoglycerate dehydrogenase	protein-coding	0.832001	0.0026792	0.0101214
SOE_107	peak_1667	chr1	148263932	148264916	+	0		Intergenic	L1ME2|LINE|L1	-17353	NR_120331	101927468	Hs.515867	NR_120331		LOC101927468	-	uncharacterized LOC101927468	ncRNA	0.777031	0.0136482	0.0352507
SOE_108	peak_1678	chr1	148521464	148522136	+	0		Intergenic	Intergenic	-38515	NM_001123068	644591	Hs.534674	NM_001123068	ENSG00000236334	PPIAL4G	COAS-2	peptidylprolyl isomerase A like 4G	protein-coding	0.915099	1.31187e-05	0.000242654
SOE_109	peak_1768	chr1	151194864	151196668	+	0		Intergenic	Intergenic	-2786	NM_001330689	8394	Hs.655131	NM_003557	ENSG00000143398	PIP5K1A	-	phosphatidylinositol-4-phosphate 5-kinase type 1 alpha	protein-coding	0.838808	0.00490491	0.0160228
SOE_110	peak_1772	chr1	151582691	151588163	+	0		Intergenic	AluSx1|SINE|Alu	-26623	NM_030918	81609	Hs.192326	NM_030918	ENSG00000143376	SNX27	MRT1|MY014	sorting nexin 27	protein-coding	0.909446	0.00604414	0.0188244
SOE_111	peak_1781	chr1	151867979	151868777	+	0		Intergenic	THE1C|LTR|ERVL-MaLR	-14666	NM_182578	284486	Hs.132648	NM_182578	ENSG00000196407	THEM5	ACOT15	thioesterase superfamily member 5	protein-coding	0.891973	0.0207856	0.0490232
SOE_112	peak_1792	chr1	152021183	152026539	+	0		Intergenic	L2b|LINE|L2	5583	NR_103561	441908	Hs.656557	NR_103561		NBPF18P	-	NBPF member 18, pseudogene	pseudo	1.94506	0.000336369	0.00218251
SOE_113	peak_1794	chr1	152045576	152052904	+	0		Intergenic	AluSz|SINE|Alu	-12236	NM_005620	6282	Hs.417004	NM_005620	ENSG00000163191	S100A11	HEL-S-43|MLN70|S100C	S100 calcium binding protein A11	protein-coding	0.806021	1.31867e-05	0.000243485
SOE_114	peak_1796	chr1	152162627	152170661	+	0		Intergenic	Intergenic	-7416	NM_001122965	126638	Hs.376144	NM_152364	ENSG00000215853	RPTN	-	repetin	protein-coding	1.20487	0.00560838	0.0178105
SOE_115	peak_1800	chr1	152179216	152179736	+	0		Intergenic	Intergenic	-20248	NM_001122965	126638	Hs.376144	NM_152364	ENSG00000215853	RPTN	-	repetin	protein-coding	1.15439	0.0039892	0.0136776
SOE_116	peak_1801	chr1	152181408	152184966	+	0		Intergenic	Intergenic	-23959	NM_001122965	126638	Hs.376144	NM_152364	ENSG00000215853	RPTN	-	repetin	protein-coding	1.46309	0.000161768	0.0012975
SOE_117	peak_1806	chr1	152502059	152503592	+	0		Intergenic	Intergenic	-7978	NM_178438	254910	Hs.516410	NM_178438	ENSG00000186207	LCE5A	LEP18|SPRL5A	late cornified envelope 5A	protein-coding	0.839721	0.00825182	0.0238967
SOE_118	peak_1811	chr1	152940559	152942817	+	0		Intergenic	Intergenic	-28960	NM_173080	163778	Hs.433629	NM_173080	ENSG00000184148	SPRR4	-	small proline rich protein 4	protein-coding	1.27312	0.00606609	0.0188556
SOE_119	peak_1812	chr1	152952832	152955156	+	0		Intergenic	Intergenic	-16654	NM_173080	163778	Hs.433629	NM_173080	ENSG00000184148	SPRR4	-	small proline rich protein 4	protein-coding	2.37339	0.00127233	0.00582274
SOE_120	peak_1813	chr1	152966349	152968657	+	0		Intergenic	Intergenic	-3145	NM_173080	163778	Hs.433629	NM_173080	ENSG00000184148	SPRR4	-	small proline rich protein 4	protein-coding	1.55146	0.00385683	0.013326
SOE_121	peak_1816	chr1	153026207	153026269	+	0		Intergenic	(ATGTGT)n|Simple_repeat|Simple_repeat	-4965	NM_003125	6699	Hs.1076	NM_003125	ENSG00000169469	SPRR1B	CORNIFIN|GADD33|SPR-IB|SPRR1	small proline rich protein 1B	protein-coding	1.11395	0.00230739	0.00904758
SOE_122	peak_1817	chr1	153033330	153034889	+	0		Intergenic	MLT1J2|LTR|ERVL-MaLR	2906	NM_003125	6699	Hs.1076	NM_003125	ENSG00000169469	SPRR1B	CORNIFIN|GADD33|SPR-IB|SPRR1	small proline rich protein 1B	protein-coding	1.83466	6.93704e-05	0.000722577
SOE_123	peak_1818	chr1	153045922	153047509	+	0		Intergenic	Intergenic	-5595	NM_006945	6703	Hs.505327	NM_006945	ENSG00000163216	SPRR2D	-	small proline rich protein 2D	protein-coding	1.43581	0.000727279	0.00385541
SOE_124	peak_1819	chr1	153099520	153100210	+	0		Intergenic	L1M4c|LINE|L1	-5339	NM_001024209	6704	Hs.568518	NM_001024209	ENSG00000203785	SPRR2E	-	small proline rich protein 2E	protein-coding	1.85815	0.000412265	0.00254212
SOE_125	peak_1820	chr1	153122004	153124348	+	0		Intergenic	L1PBa|LINE|L1	-9660	NM_001014450	6705	Hs.490252	NM_001014450	ENSG00000244094	SPRR2F	-	small proline rich protein 2F	protein-coding	3.22388	1.08817e-07	2.23937e-05
SOE_126	peak_1821	chr1	153169246	153172522	+	0		Intergenic	Intergenic	-3634	NR_110685	101928009	Hs.385720	NR_110685	ENSG00000229699	LOC101928009	-	uncharacterized LOC101928009	ncRNA	1.81521	0.00557841	0.0177384
SOE_127	peak_1822	chr1	153287999	153289556	+	0		Intergenic	Intergenic	21941	NM_052891	114771	Hs.348266	NM_052891	ENSG00000159527	PGLYRP3	PGLYRPIalpha|PGRP-Ialpha|PGRPIA	peptidoglycan recognition protein 3	protein-coding	1.91255	0.000195166	0.00148253
SOE_128	peak_1823	chr1	153290502	153294482	+	0		Intergenic	Intergenic	18226	NM_052891	114771	Hs.348266	NM_052891	ENSG00000159527	PGLYRP3	PGLYRPIalpha|PGRP-Ialpha|PGRPIA	peptidoglycan recognition protein 3	protein-coding	2.50319	0.000110332	0.000987852
SOE_129	peak_1828	chr1	153489743	153492515	+	0		Intergenic	Intergenic	-30478	NM_002963	6278	Hs.112408	NM_002963	ENSG00000143556	S100A7	PSOR1|S100A7c	S100 calcium binding protein A7	protein-coding	1.19895	0.000282468	0.00193002
SOE_130	peak_1834	chr1	153514380	153517083	+	0		Intergenic	Intergenic	20260	NM_014624	6277	Hs.275243	NM_014624	ENSG00000197956	S100A6	2A9|5B10|CABP|CACY|PRA|S10A6	S100 calcium binding protein A6	protein-coding	0.92579	0.0116529	0.0311839
SOE_131	peak_1837	chr1	153524589	153528423	+	0		Intergenic	MER83|LTR|ERV1	9485	NM_014624	6277	Hs.275243	NM_014624	ENSG00000197956	S100A6	2A9|5B10|CABP|CACY|PRA|S10A6	S100 calcium binding protein A6	protein-coding	1.40453	0.000533283	0.00305523
SOE_132	peak_1842	chr1	153574514	153575432	+	0		Intergenic	SVA_C|Retroposon|SVA	-9129	NM_001366407	6273	Hs.516484	NM_005978	ENSG00000196754	S100A2	CAN19|S100L	S100 calcium binding protein A2	protein-coding	1.91494	0.0035767	0.0125815
SOE_133	peak_1856	chr1	154390457	154392172	+	0		Intergenic	AluJo|SINE|Alu	-13879	NM_001206866	3570	Hs.135087	NM_000565	ENSG00000160712	IL6R	CD126|IL-6R-1|IL-6RA|IL6Q|IL6RA|IL6RQ|gp80	interleukin 6 receptor	protein-coding	0.993918	0.00197961	0.00807474
SOE_134	peak_1860	chr1	154910425	154912634	+	0		Intergenic	MIRb|SINE|MIR	25190	NM_006556	10654	Hs.30954	NM_006556	ENSG00000163344	PMVK	HUMPMKI|PMK|PMKA|PMKASE|POROK1	phosphomevalonate kinase	protein-coding	0.982532	0.0197846	0.0471043
SOE_135	peak_1862	chr1	154998890	155001227	+	0		Intergenic	Intergenic	-2572	NR_046206	51043	Hs.729279	NM_001252406	ENSG00000160685	ZBTB7B	CKROX|THPOK|ZBTB15|ZFP-67|ZFP67|ZNF857B|c-KROX|hcKROX	zinc finger and BTB domain containing 7B	protein-coding	0.929047	0.000407477	0.00251969
SOE_136	peak_1898	chr1	156301251	156304137	+	0		Intergenic	AluSz6|SINE|Alu	-3057	NM_001004319	391104	Hs.532378	NM_001004319	ENSG00000189030	VHLL	VHLP|VLP	VHL like	protein-coding	0.868997	0.0175378	0.0428608
SOE_137	peak_1899	chr1	156397810	156398402	+	0		Intergenic	AluY|SINE|Alu	22323	NR_029691	407046		NR_029691	ENSG00000207933	MIR9-1	MIRN9-1|hsa-mir-9-1|miRNA9-1|mir-9-1	microRNA 9-1	ncRNA	1.34253	0.0153175	0.0386372
SOE_138	peak_1913	chr1	157142909	157149454	+	0		Intergenic	Intergenic	-7590	NM_005240	2117	Hs.105636	NM_005240	ENSG00000117036	ETV3	METS|PE-1|PE1	ETS variant 3	protein-coding	1.00116	0.000689539	0.00370676
SOE_139	peak_1915	chr1	157176816	157179444	+	0		Intergenic	Intergenic	-39539	NM_005240	2117	Hs.105636	NM_005240	ENSG00000117036	ETV3	METS|PE-1|PE1	ETS variant 3	protein-coding	1.0525	0.00635861	0.0195362
SOE_140	peak_1934	chr1	159090186	159093293	+	0		Intergenic	Intergenic	-14838	NM_001348247	9447	Hs.733411	NM_004833	ENSG00000163568	AIM2	PYHIN4	absent in melanoma 2	protein-coding	0.840479	0.0143514	0.0366648
SOE_141	peak_1935	chr1	159113363	159114769	+	0		Intergenic	Intergenic	-37165	NM_001348247	9447	Hs.733411	NM_004833	ENSG00000163568	AIM2	PYHIN4	absent in melanoma 2	protein-coding	1.16981	0.00219615	0.00871837
SOE_142	peak_1969	chr1	160723060	160728397	+	0		Intergenic	MER50|LTR|ERV1	-13329	NM_001282595	57823	Hs.517265	NM_021181	ENSG00000026751	SLAMF7	19A|CD319|CRACC|CS1	SLAM family member 7	protein-coding	0.912278	0.0150173	0.038033
SOE_143	peak_1972	chr1	160760954	160764490	+	0		Intergenic	ERVL-B4-int|LTR|ERVL	23475	NM_001282592	57823	Hs.517265	NM_021181	ENSG00000026751	SLAMF7	19A|CD319|CRACC|CS1	SLAM family member 7	protein-coding	1.44025	0.000592337	0.00331045
SOE_144	peak_1973	chr1	160766764	160769120	+	0		Intergenic	Intergenic	-28232	NM_001261456	4063	Hs.403857	NM_002348	ENSG00000122224	LY9	CD229|SLAMF3|hly9|mLY9	lymphocyte antigen 9	protein-coding	1.26614	2.1366e-05	0.000330459
SOE_145	peak_1975	chr1	160779780	160784042	+	0		Intergenic	MIRb|SINE|MIR	-14263	NM_001261456	4063	Hs.403857	NM_002348	ENSG00000122224	LY9	CD229|SLAMF3|hly9|mLY9	lymphocyte antigen 9	protein-coding	1.49656	2.75214e-06	9.82609e-05
SOE_146	peak_1980	chr1	161091654	161093572	+	0		Intergenic	Intergenic	-3055	NM_030916	81607	Hs.492490	NM_030916	ENSG00000143217	NECTIN4	EDSS1|LNIR|PRR4|PVRL4|nectin-4	nectin cell adhesion molecule 4	protein-coding	0.928343	0.000473649	0.0028079
SOE_147	peak_1982	chr1	161244630	161245753	+	0		Intergenic	Intergenic	-6981	NM_001077482	9970	Hs.349642	NM_005122	ENSG00000143257	NR1I3	CAR|CAR1|MB67	nuclear receptor subfamily 1 group I member 3	protein-coding	1.22073	0.004475	0.0149553
SOE_148	peak_2028	chr1	162389087	162390416	+	0		Intergenic	Intergenic	8023	NM_001085375	400793	Hs.447011	NM_001085375	ENSG00000239887	C1orf226	-	chromosome 1 open reading frame 226	protein-coding	0.964536	0.00304103	0.011142
SOE_149	peak_2041	chr1	162912690	162912987	+	0		Intergenic	AluSx1|SINE|Alu	-44023	NM_178550	339512	Hs.407631	NM_178550	ENSG00000185860	CCDC190	C1orf110	coiled-coil domain containing 190	protein-coding	2.62351	0.000272772	0.00188434
SOE_150	peak_2042	chr1	162913343	162915382	+	0		Intergenic	Intergenic	-45547	NM_178550	339512	Hs.407631	NM_178550	ENSG00000185860	CCDC190	C1orf110	coiled-coil domain containing 190	protein-coding	2.35855	0.000290223	0.00196472
SOE_151	peak_2043	chr1	162917187	162917380	+	0		Intergenic	L1PREC2|LINE|L1	-48468	NM_178550	339512	Hs.407631	NM_178550	ENSG00000185860	CCDC190	C1orf110	coiled-coil domain containing 190	protein-coding	1.14861	0.0059835	0.0186728
SOE_152	peak_2048	chr1	163664191	163664497	+	0		Intergenic	MIRb|SINE|MIR	-241153	NR_104294	100422212	Hs.556898	NR_104294		LOC100422212	-	eukaryotic translation initiation factor 3 subunit J pseudogene	pseudo	1.03151	0.00160095	0.00690114
SOE_153	peak_2049	chr1	163665168	163665657	+	0		Intergenic	Intergenic	-242221	NR_104294	100422212	Hs.556898	NR_104294		LOC100422212	-	eukaryotic translation initiation factor 3 subunit J pseudogene	pseudo	1.04144	0.000772988	0.00403606
SOE_154	peak_2052	chr1	163795903	163798119	+	0		Intergenic	Intergenic	-373820	NR_104294	100422212	Hs.556898	NR_104294		LOC100422212	-	eukaryotic translation initiation factor 3 subunit J pseudogene	pseudo	2.06469	0.000131423	0.00111829
SOE_155	peak_2053	chr1	163823832	163825584	+	0		Intergenic	Intergenic	-401517	NR_104294	100422212	Hs.556898	NR_104294		LOC100422212	-	eukaryotic translation initiation factor 3 subunit J pseudogene	pseudo	1.19103	0.00451581	0.0150505
SOE_156	peak_2056	chr1	165092486	165093460	+	0		Intergenic	LTR5B|LTR|ERVK	263268	NM_001174069	4009	Hs.667312	NM_177398	ENSG00000162761	LMX1A	LMX1|LMX1.1	LIM homeobox transcription factor 1 alpha	protein-coding	1.41513	0.0100449	0.0277623
SOE_157	peak_2083	chr1	168354111	168354389	+	0		Intergenic	L1PA2|LINE|L1	-21274	NR_030284	693142		NR_030284	ENSG00000207974	MIR557	MIRN557|hsa-mir-557	microRNA 557	ncRNA	1.45856	0.000570677	0.00321946
SOE_158	peak_2101	chr1	168752467	168753008	+	0		Intergenic	Intergenic	-23531	NM_001937	1805	Hs.80552	NM_001937	ENSG00000143196	DPT	TRAMP	dermatopontin	protein-coding	0.819125	0.00853013	0.0245391
SOE_159	peak_2106	chr1	168838834	168839054	+	0		Intergenic	L1PA13|LINE|L1	52003	NR_024160	79100	Hs.250624	NR_024160	ENSG00000225826	LINC00626	-	long intergenic non-protein coding RNA 626	ncRNA	1.24798	0.00296218	0.0109123
SOE_160	peak_2108	chr1	168839894	168841084	+	0		Intergenic	AluSq2|SINE|Alu	53548	NR_024160	79100	Hs.250624	NR_024160	ENSG00000225826	LINC00626	-	long intergenic non-protein coding RNA 626	ncRNA	1.22494	0.00959567	0.0268141
SOE_161	peak_2126	chr1	169779988	169782641	+	0		Intergenic	Intergenic	13375	NM_001320201	92342	Hs.33922	NM_033418	ENSG00000171806	METTL18	AsTP2|C1orf156|HPM1	methyltransferase like 18	protein-coding	1.43662	0.000452756	0.00271654
SOE_162	peak_2132	chr1	170560242	170564400	+	0		Intergenic	Intergenic	-29712	NR_125958	101928650	Hs.676662	NR_125958		GORAB-AS1	-	GORAB antisense RNA 1	ncRNA	1.18881	6.08755e-05	0.000659752
SOE_163	peak_2141	chr1	171125654	171129802	+	0		Intergenic	Intergenic	-10012	NR_002601	388714	Hs.448988	NR_002601	ENSG00000117507	FMO6P	FMO6	flavin containing dimethylaniline monoxygenase 6, pseudogene	pseudo	1.39516	0.0024028	0.00931609
SOE_164	peak_2145	chr1	171223964	171224828	+	0		Intergenic	LTR10C|LTR|ERV1	-24075	NM_001282694	2326	Hs.1424	NM_002021	ENSG00000010932	FMO1	-	flavin containing dimethylaniline monoxygenase 1	protein-coding	1.27626	0.000776388	0.00404742
SOE_165	peak_2147	chr1	171372401	171372692	+	0		Intergenic	L2b|LINE|L2	33650	NR_002719	7151	Hs.661092	NR_002719		TOP1P1	-	DNA topoisomerase I pseudogene 1	pseudo	0.858081	0.00575302	0.0181301
SOE_166	peak_2148	chr1	171374077	171374393	+	0		Intergenic	L1PA2|LINE|L1	35339	NR_002719	7151	Hs.661092	NR_002719		TOP1P1	-	DNA topoisomerase I pseudogene 1	pseudo	0.965012	0.0192509	0.046127
SOE_167	peak_2151	chr1	171420555	171421988	+	0		Intergenic	Intergenic	-64259	NM_015172	23215	Hs.494614	NM_015172	ENSG00000117523	PRRC2C	BAT2-iso|BAT2D1|BAT2L2|XTP2	proline rich coiled-coil 2C	protein-coding	0.777391	0.000431924	0.0026223
SOE_168	peak_2152	chr1	171434244	171435682	+	0		Intergenic	Intergenic	-50567	NM_015172	23215	Hs.494614	NM_015172	ENSG00000117523	PRRC2C	BAT2-iso|BAT2D1|BAT2L2|XTP2	proline rich coiled-coil 2C	protein-coding	0.765678	0.00226738	0.00893488
SOE_169	peak_2153	chr1	171600345	171600788	+	0		Intergenic	LTR2B|LTR|ERV1	-19197	NM_001368164	110806290		NM_001368164		MYOCOS	-	myocilin opposite strand	protein-coding	1.36299	0.0036382	0.0127509
SOE_170	peak_2154	chr1	171600828	171601345	+	0		Intergenic	Harlequin-int|LTR|ERV1	-18677	NM_001368164	110806290		NM_001368164		MYOCOS	-	myocilin opposite strand	protein-coding	1.57277	0.00239693	0.00929981
SOE_171	peak_2184	chr1	172906853	172908244	+	0		Intergenic	Intergenic	143415	NM_005092	8995	Hs.248197	NM_005092	ENSG00000120337	TNFSF18	AITRL|GITRL|TL6|TNLG2A|hGITRL	TNF superfamily member 18	protein-coding	0.757245	0.0160901	0.040095
SOE_172	peak_2190	chr1	172975662	172978661	+	0		Intergenic	Intergenic	73802	NM_005092	8995	Hs.248197	NM_005092	ENSG00000120337	TNFSF18	AITRL|GITRL|TL6|TNLG2A|hGITRL	TNF superfamily member 18	protein-coding	1.42143	0.00252348	0.00965505
SOE_173	peak_2191	chr1	172986499	172987016	+	0		Intergenic	L1PA2|LINE|L1	64206	NM_005092	8995	Hs.248197	NM_005092	ENSG00000120337	TNFSF18	AITRL|GITRL|TL6|TNLG2A|hGITRL	TNF superfamily member 18	protein-coding	1.58308	0.000108676	0.000977341
SOE_174	peak_2222	chr1	178562474	178563351	+	0		Intergenic	MIRc|SINE|MIR	20116	NR_033186	400798	Hs.668085	NM_207467	ENSG00000213057	C1orf220	-	chromosome 1 open reading frame 220 (putative)	ncRNA	1.29379	0.00141896	0.00630425
SOE_175	peak_2224	chr1	178572792	178573907	+	0		Intergenic	Intergenic	30553	NR_033186	400798	Hs.668085	NM_207467	ENSG00000213057	C1orf220	-	chromosome 1 open reading frame 220 (putative)	ncRNA	0.772078	0.00182167	0.00760156
SOE_176	peak_2225	chr1	178575537	178576343	+	0		Intergenic	Intergenic	33144	NR_033186	400798	Hs.668085	NM_207467	ENSG00000213057	C1orf220	-	chromosome 1 open reading frame 220 (putative)	ncRNA	0.854005	0.00101462	0.00493297
SOE_177	peak_2226	chr1	178578870	178581752	+	0		Intergenic	Intergenic	37515	NR_033186	400798	Hs.668085	NM_207467	ENSG00000213057	C1orf220	-	chromosome 1 open reading frame 220 (putative)	ncRNA	0.959142	0.00661706	0.0201484
SOE_178	peak_2228	chr1	178606414	178609671	+	0		Intergenic	Intergenic	65246	NR_033186	400798	Hs.668085	NM_207467	ENSG00000213057	C1orf220	-	chromosome 1 open reading frame 220 (putative)	ncRNA	0.915319	0.000128337	0.00110149
SOE_179	peak_2229	chr1	178619181	178619997	+	0		Intergenic	MLT1J|LTR|ERVL-MaLR	-58160	NR_039622	100616328		NR_039622	ENSG00000266417	MIR4424	-	microRNA 4424	ncRNA	1.21881	0.00206074	0.00832644
SOE_180	peak_2232	chr1	178655339	178656451	+	0		Intergenic	Intergenic	-21854	NR_039622	100616328		NR_039622	ENSG00000266417	MIR4424	-	microRNA 4424	ncRNA	1.36371	0.000634248	0.00347744
SOE_181	peak_2251	chr1	180570842	180573164	+	0		Intergenic	Intergenic	13029	NR_125716	148756		NR_125716	ENSG00000236719	OVAAL	LINC01131|OVAL	ovarian adenocarcinoma amplified long non-coding RNA	ncRNA	1.68522	1.31007e-07	2.33472e-05
SOE_182	peak_2252	chr1	180574042	180576228	+	0		Intergenic	(TCTT)n|Simple_repeat|Simple_repeat	16161	NR_125716	148756		NR_125716	ENSG00000236719	OVAAL	LINC01131|OVAL	ovarian adenocarcinoma amplified long non-coding RNA	ncRNA	1.54023	1.81421e-06	7.73102e-05
SOE_183	peak_2253	chr1	180579923	180580143	+	0		Intergenic	LTR16|LTR|ERVL	21059	NR_125716	148756		NR_125716	ENSG00000236719	OVAAL	LINC01131|OVAL	ovarian adenocarcinoma amplified long non-coding RNA	ncRNA	0.891699	0.0101248	0.0279207
SOE_184	peak_2254	chr1	180580465	180580745	+	0		Intergenic	Intergenic	21631	NR_125716	148756		NR_125716	ENSG00000236719	OVAAL	LINC01131|OVAL	ovarian adenocarcinoma amplified long non-coding RNA	ncRNA	1.04746	0.000192921	0.00147041
SOE_185	peak_2255	chr1	180581327	180581640	+	0		Intergenic	AluJo|SINE|Alu	22509	NR_125716	148756		NR_125716	ENSG00000236719	OVAAL	LINC01131|OVAL	ovarian adenocarcinoma amplified long non-coding RNA	ncRNA	0.761505	0.001106	0.00526162
SOE_186	peak_2256	chr1	180584530	180587508	+	0		Intergenic	Intergenic	27045	NR_125716	148756		NR_125716	ENSG00000236719	OVAAL	LINC01131|OVAL	ovarian adenocarcinoma amplified long non-coding RNA	ncRNA	1.68309	4.67441e-07	3.97956e-05
SOE_187	peak_2257	chr1	180594497	180596051	+	0		Intergenic	Intergenic	36300	NR_125716	148756		NR_125716	ENSG00000236719	OVAAL	LINC01131|OVAL	ovarian adenocarcinoma amplified long non-coding RNA	ncRNA	1.24119	0.00176004	0.00741076
SOE_188	peak_2258	chr1	180600182	180600861	+	0		Intergenic	Intergenic	-31501	NR_137330	9213	Hs.227656	NM_004736	ENSG00000143324	XPR1	IBGC6|SLC53A1|SYG1|X3	xenotropic and polytropic retrovirus receptor 1	protein-coding	1.14093	0.000683145	0.00368424
SOE_189	peak_2283	chr1	182086668	182090031	+	0		Intergenic	Intergenic	-26637	NM_001009992	127665	Hs.684328	NM_001009992	ENSG00000179930	ZNF648	-	zinc finger protein 648	protein-coding	1.10257	0.00714732	0.021398
SOE_190	peak_2315	chr1	183159494	183161065	+	0		Intergenic	Intergenic	-19009	NR_149048	110841583	Hs.604063	NR_149048	ENSG00000224468	LAMC1-AS1	lnc-LAMC2-1:1	LAMC1 antisense RNA 1	ncRNA	1.97876	4.81187e-06	0.000133428
SOE_191	peak_2340	chr1	185365600	185367350	+	0		Intergenic	Intergenic	-31436	NR_038424	100288079	Hs.131220	NR_038424	ENSG00000261024	GS1-279B7.1	-	microtubule associated protein 1 light chain 3 beta pseudogene	pseudo	1.48725	9.75299e-05	0.000912908
SOE_192	peak_2344	chr1	185393656	185394516	+	0		Intergenic	Intergenic	-59047	NR_038424	100288079	Hs.131220	NR_038424	ENSG00000261024	GS1-279B7.1	-	microtubule associated protein 1 light chain 3 beta pseudogene	pseudo	2.05752	3.23488e-05	0.000431899
SOE_193	peak_2347	chr1	185409096	185410737	+	0		Intergenic	Intergenic	-74877	NR_038424	100288079	Hs.131220	NR_038424	ENSG00000261024	GS1-279B7.1	-	microtubule associated protein 1 light chain 3 beta pseudogene	pseudo	0.80717	0.0131145	0.0341391
SOE_194	peak_2349	chr1	185411522	185414582	+	0		Intergenic	Intergenic	-78013	NR_038424	100288079	Hs.131220	NR_038424	ENSG00000261024	GS1-279B7.1	-	microtubule associated protein 1 light chain 3 beta pseudogene	pseudo	2.03968	5.72698e-05	0.000634327
SOE_195	peak_2353	chr1	185482416	185485664	+	0		Intergenic	Intergenic	144448	NR_110793	101929093	Hs.535227	NR_110793	ENSG00000228309	LINC01350	GS1-204I12.1	long intergenic non-protein coding RNA 1350	ncRNA	1.66589	3.43119e-05	0.000447367
SOE_196	peak_2354	chr1	185488427	185489385	+	0		Intergenic	Intergenic	139582	NR_110793	101929093	Hs.535227	NR_110793	ENSG00000228309	LINC01350	GS1-204I12.1	long intergenic non-protein coding RNA 1350	ncRNA	0.992789	0.0212749	0.0498731
SOE_197	peak_2379	chr1	186637470	186637654	+	0		Intergenic	L1PA2|LINE|L1	42861	NM_000963	5743	Hs.196384	NM_000963	ENSG00000073756	PTGS2	COX-2|COX2|GRIPGHS|PGG/HS|PGHS-2|PHS-2|hCox-2	prostaglandin-endoperoxide synthase 2	protein-coding	2.36342	0.00283799	0.0105702
SOE_198	peak_2380	chr1	186637941	186638129	+	0		Intergenic	L1PA2|LINE|L1	42388	NM_000963	5743	Hs.196384	NM_000963	ENSG00000073756	PTGS2	COX-2|COX2|GRIPGHS|PGG/HS|PGHS-2|PHS-2|hCox-2	prostaglandin-endoperoxide synthase 2	protein-coding	1.12259	0.0138991	0.035753
SOE_199	peak_2385	chr1	186716286	186716917	+	0		Intergenic	Intergenic	35947	NR_125801	103752588	Hs.441636	NR_125801	ENSG00000273129	PACERR	PACER|PTGS2-AS1|PTGS2AS1	PTGS2 antisense NFKB1 complex-mediated expression regulator RNA	ncRNA	1.33619	0.0095912	0.0268061
SOE_200	peak_2387	chr1	186767559	186769846	+	0		Intergenic	Intergenic	-60198	NM_024420	5321	Hs.497200	NM_024420	ENSG00000116711	PLA2G4A	GURDP|PLA2G4|cPLA2|cPLA2-alpha	phospholipase A2 group IVA	protein-coding	1.36322	0.000233273	0.00168754
SOE_201	peak_2393	chr1	192500024	192500102	+	0		Intergenic	MLT2C2|LTR|ERVL	-75710	NM_002922	5996	Hs.75256	NM_002922	ENSG00000090104	RGS1	1R20|BL34|HEL-S-87|IER1|IR20	regulator of G protein signaling 1	protein-coding	1.29656	7.05474e-05	0.000732206
SOE_202	peak_2394	chr1	192501040	192501398	+	0		Intergenic	L1PA2|LINE|L1	-74554	NM_002922	5996	Hs.75256	NM_002922	ENSG00000090104	RGS1	1R20|BL34|HEL-S-87|IER1|IR20	regulator of G protein signaling 1	protein-coding	2.03177	0.00073842	0.0039004
SOE_203	peak_2408	chr1	192833856	192835972	+	0		Intergenic	Intergenic	25875	NM_002923	5997	Hs.78944	NM_002923	ENSG00000116741	RGS2	G0S8	regulator of G protein signaling 2	protein-coding	1.21767	9.59261e-05	0.000901928
SOE_204	peak_2409	chr1	192861115	192861399	+	0		Intergenic	AluSq10|SINE|Alu	52218	NM_002923	5997	Hs.78944	NM_002923	ENSG00000116741	RGS2	G0S8	regulator of G protein signaling 2	protein-coding	1.34286	0.00309371	0.0112985
SOE_205	peak_2410	chr1	192861440	192861675	+	0		Intergenic	MIRc|SINE|MIR	52518	NM_002923	5997	Hs.78944	NM_002923	ENSG00000116741	RGS2	G0S8	regulator of G protein signaling 2	protein-coding	1.09059	0.00386846	0.013356
SOE_206	peak_2421	chr1	193437060	193439469	+	0		Intergenic	L1M1|LINE|L1	133519	NR_125789	101929184	Hs.146728	NR_125789	ENSG00000232077	LINC01031	TCONS_00000361	long intergenic non-protein coding RNA 1031	ncRNA	1.7147	0.000277575	0.00190704
SOE_207	peak_2435	chr1	195592726	195593410	+	0		Intergenic	Tigger1|DNA|TcMar-Tigger	495647	NR_146895	105371673		NR_146895		LINC01724	-	long intergenic non-protein coding RNA 1724	ncRNA	1.71176	0.00606927	0.0188606
SOE_208	peak_2437	chr1	195958290	195959147	+	0		Intergenic	Intergenic	129997	NR_146895	105371673		NR_146895		LINC01724	-	long intergenic non-protein coding RNA 1724	ncRNA	1.88255	0.000677787	0.00366344
SOE_209	peak_2438	chr1	196001284	196003760	+	0		Intergenic	MER11D|LTR|ERVK	86193	NR_146895	105371673		NR_146895		LINC01724	-	long intergenic non-protein coding RNA 1724	ncRNA	1.90031	0.00234802	0.00915823
SOE_210	peak_2439	chr1	196180750	196181885	+	0		Intergenic	MER54B|LTR|ERVL	-92602	NR_146895	105371673		NR_146895		LINC01724	-	long intergenic non-protein coding RNA 1724	ncRNA	1.61668	0.0133389	0.0346162
SOE_211	peak_2441	chr1	197781030	197785309	+	0		Intergenic	HAL1|LINE|L1	-7689	NM_001300858	163486	Hs.125056	NM_019049	ENSG00000213047	DENND1B	C1ORF18|C1orf218|FAM31B	DENN domain containing 1B	protein-coding	1.65243	0.000152025	0.00123909
SOE_212	peak_2447	chr1	198442030	198444170	+	0		Intergenic	Intergenic	97845	NM_133326	127124	Hs.127743	NM_133262	ENSG00000151418	ATP6V1G3	ATP6G3|Vma10	ATPase H+ transporting V1 subunit G3	protein-coding	1.89692	5.49589e-06	0.000144383
SOE_213	peak_2481	chr1	200624533	200626157	+	0		Intergenic	Intergenic	-4594	NM_014875	9928	Hs.3104	NM_014875	ENSG00000118193	KIF14	MCPH20|MKS12	kinesin family member 14	protein-coding	1.29486	0.000111464	0.000995741
SOE_214	peak_2490	chr1	200917011	200917666	+	0		Intergenic	Intergenic	-11606	NR_147176	647215	Hs.576504	NR_147176	ENSG00000233217	MROH3P	C1orf81	maestro heat like repeat family member 3, pseudogene	pseudo	1.17198	0.000533866	0.00305751
SOE_215	peak_2492	chr1	201253977	201255546	+	0		Intergenic	Intergenic	-28691	NM_000299	5317	Hs.497350	NM_000299	ENSG00000081277	PKP1	B6P	plakophilin 1	protein-coding	1.50693	0.0010563	0.00508466
SOE_216	peak_2493	chr1	201258843	201261527	+	0		Intergenic	Intergenic	-23267	NM_000299	5317	Hs.497350	NM_000299	ENSG00000081277	PKP1	B6P	plakophilin 1	protein-coding	2.01767	1.81845e-05	0.00029935
SOE_217	peak_2494	chr1	201265620	201270408	+	0		Intergenic	L1MB3|LINE|L1	-15438	NM_000299	5317	Hs.497350	NM_000299	ENSG00000081277	PKP1	B6P	plakophilin 1	protein-coding	2.04672	2.19255e-07	2.91069e-05
SOE_218	peak_2495	chr1	201274505	201278484	+	0		Intergenic	AluSc5|SINE|Alu	-6958	NM_000299	5317	Hs.497350	NM_000299	ENSG00000081277	PKP1	B6P	plakophilin 1	protein-coding	2.02085	0.000128427	0.00110195
SOE_219	peak_2496	chr1	201333177	201335740	+	0		Intergenic	ORSL-2b|DNA|hAT-Tip100	43222	NM_001001430	7139	Hs.533613	NM_000364	ENSG00000118194	TNNT2	CMD1D|CMH2|CMPD2|LVNC6|RCM3|TnTC|cTnT	troponin T2, cardiac type	protein-coding	2.10165	7.62817e-05	0.000774586
SOE_220	peak_2497	chr1	201342626	201348702	+	0		Intergenic	Plat_L3|LINE|CR1	32016	NM_001001430	7139	Hs.533613	NM_000364	ENSG00000118194	TNNT2	CMD1D|CMH2|CMPD2|LVNC6|RCM3|TnTC|cTnT	troponin T2, cardiac type	protein-coding	2.36255	8.91716e-05	0.000859266
SOE_221	peak_2498	chr1	201352855	201356448	+	0		Intergenic	MIRb|SINE|MIR	23029	NM_001001430	7139	Hs.533613	NM_000364	ENSG00000118194	TNNT2	CMD1D|CMH2|CMPD2|LVNC6|RCM3|TnTC|cTnT	troponin T2, cardiac type	protein-coding	1.76752	0.000495649	0.00289626
SOE_222	peak_2522	chr1	202021440	202024103	+	0		Intergenic	MIRc|SINE|MIR	12184	NM_001114309	1999	Hs.603657	NM_004433	ENSG00000163435	ELF3	EPR-1|ERT|ESE-1|ESX	E74 like ETS transcription factor 3	protein-coding	1.1977	0.00791684	0.02314
SOE_223	peak_2523	chr1	202028098	202030754	+	0		Intergenic	L2c|LINE|L2	18839	NM_001114309	1999	Hs.603657	NM_004433	ENSG00000163435	ELF3	EPR-1|ERT|ESE-1|ESX	E74 like ETS transcription factor 3	protein-coding	1.99334	3.8389e-06	0.000117546
SOE_224	peak_2529	chr1	202054329	202059314	+	0		Intergenic	Intergenic	46234	NM_001114309	1999	Hs.603657	NM_004433	ENSG00000163435	ELF3	EPR-1|ERT|ESE-1|ESX	E74 like ETS transcription factor 3	protein-coding	1.15375	0.00289995	0.010738
SOE_225	peak_2535	chr1	202082140	202089037	+	0		Intergenic	Intergenic	-37329	NM_004767	9283	Hs.132049	NM_004767	ENSG00000170075	GPR37L1	ET(B)R-LP-2|ETBR-LP-2|ETBRLP2	G protein-coupled receptor 37 like 1	protein-coding	1.82999	0.000301043	0.00201853
SOE_226	peak_2542	chr1	202712634	202713685	+	0		Intergenic	Intergenic	-2705	NM_177402	127833	Hs.25422	NM_177402	ENSG00000143858	SYT2	CMS7|MYSPC|SytII	synaptotagmin 2	protein-coding	1.27949	0.0157299	0.0394205
SOE_227	peak_2546	chr1	202834591	202838785	+	0		Intergenic	Intergenic	16431	NR_038135	641515	Hs.23459	NR_038135	ENSG00000184774	MGAT4EP	-	MGAT4 family member E, pseudogene	pseudo	1.17221	0.000153997	0.00125195
SOE_228	peak_2550	chr1	203250962	203252257	+	0		Intergenic	L1MB2|LINE|L1	-21936	NM_001256125	1118	Hs.201688	NM_003465	ENSG00000133063	CHIT1	CHI3|CHIT|CHITD	chitinase 1	protein-coding	1.38231	4.3627e-05	0.000525811
SOE_229	peak_2589	chr1	203749878	203757289	+	0		Intergenic	Intergenic	-11600	NM_001136190	54900	Hs.272794	NM_017773	ENSG00000122188	LAX1	LAX	lymphocyte transmembrane adaptor 1	protein-coding	1.48813	2.31939e-06	8.97883e-05
SOE_230	peak_2597	chr1	204057275	204058650	+	0		Intergenic	MLT1F1|LTR|ERVL-MaLR	-15153	NM_005686	9580	Hs.201671	NM_005686	ENSG00000143842	SOX13	ICA12|Sox-13	SRY-box transcription factor 13	protein-coding	0.998033	0.00424521	0.01434
SOE_231	peak_2697	chr1	207730430	207730803	+	0		Intergenic	L1PA2|LINE|L1	-21422	NM_002389	4179	Hs.510402	NM_002389	ENSG00000117335	CD46	AHUS2|MCP|MIC10|TLX|TRA2.10	CD46 molecule	protein-coding	1.80875	0.000201402	0.00151409
SOE_232	peak_2715	chr1	207951271	207951607	+	0		Intergenic	MIRb|SINE|MIR	-40314	NM_001773	947	Hs.374990	NM_001773	ENSG00000174059	CD34	-	CD34 molecule	protein-coding	0.931234	0.0162956	0.040464
SOE_233	peak_2726	chr1	209266105	209267660	+	0		Intergenic	L3|LINE|CR1	-58574	NR_135085	105372897	Hs.116154	NR_135085	ENSG00000227940	LINC01696	-	long intergenic non-protein coding RNA 1696	ncRNA	1.59212	0.00238069	0.00925608
SOE_234	peak_2727	chr1	209267788	209268164	+	0		Intergenic	(CCCAGC)n|Simple_repeat|Simple_repeat	-57480	NR_135085	105372897	Hs.116154	NR_135085	ENSG00000227940	LINC01696	-	long intergenic non-protein coding RNA 1696	ncRNA	1.02221	0.00562826	0.0178532
SOE_235	peak_2728	chr1	209353366	209366033	+	0		Intergenic	Intergenic	-12356	NR_146491	101929476	Hs.568721	NR_146491		LINC01698	-	long intergenic non-protein coding RNA 1698	ncRNA	2.55722	6.23413e-06	0.000153421
SOE_236	peak_2729	chr1	209367597	209368014	+	0		Intergenic	Intergenic	-4250	NR_146491	101929476	Hs.568721	NR_146491		LINC01698	-	long intergenic non-protein coding RNA 1698	ncRNA	2.1967	8.77097e-05	0.000849565
SOE_237	peak_2730	chr1	209368342	209369587	+	0		Intergenic	Intergenic	-3091	NR_146491	101929476	Hs.568721	NR_146491		LINC01698	-	long intergenic non-protein coding RNA 1698	ncRNA	2.55064	7.35312e-05	0.000754638
SOE_238	peak_2731	chr1	209381382	209390897	+	0		Intergenic	Intergenic	14084	NR_146491	101929476	Hs.568721	NR_146491		LINC01698	-	long intergenic non-protein coding RNA 1698	ncRNA	2.42594	6.67631e-06	0.000160519
SOE_239	peak_2733	chr1	209394401	209401131	+	0		Intergenic	Intergenic	25711	NR_146491	101929476	Hs.568721	NR_146491		LINC01698	-	long intergenic non-protein coding RNA 1698	ncRNA	2.24358	1.14683e-05	0.000223326
SOE_240	peak_2734	chr1	209403661	209406879	+	0		Intergenic	Intergenic	-23550	NR_145433	642587	Hs.510543	NR_145433	ENSG00000230937	MIR205HG	LINC00510|NPC-A-5	MIR205 host gene	ncRNA	1.86542	8.37005e-05	0.000823812
SOE_241	peak_2735	chr1	209408873	209425906	+	0		Intergenic	Intergenic	-11431	NR_145433	642587	Hs.510543	NR_145433	ENSG00000230937	MIR205HG	LINC00510|NPC-A-5	MIR205 host gene	ncRNA	2.63029	1.82412e-06	7.74258e-05
SOE_242	peak_2736	chr1	209433006	209436410	+	0		Intergenic	Intergenic	2575	NR_029622	406988		NR_029622	ENSG00000284485	MIR205	MIRN205|mir-205	microRNA 205	ncRNA	2.42007	6.53769e-06	0.000158312
SOE_243	peak_2737	chr1	209442213	209445451	+	0		Intergenic	L2b|LINE|L2	11699	NR_029622	406988		NR_029622	ENSG00000284485	MIR205	MIRN205|mir-205	microRNA 205	ncRNA	1.76015	0.00081482	0.00420151
SOE_244	peak_2739	chr1	209484260	209485786	+	0		Intergenic	L2a|LINE|L2	52890	NR_029622	406988		NR_029622	ENSG00000284485	MIR205	MIRN205|mir-205	microRNA 205	ncRNA	1.23011	0.0044213	0.0147992
SOE_245	peak_2741	chr1	209567445	209568441	+	0		Intergenic	Intergenic	-15771	NM_020439	57172	Hs.199068	NM_020439	ENSG00000008118	CAMK1G	CLICK3|CLICKIII|VWS1|dJ272L16.1	calcium/calmodulin dependent protein kinase IG	protein-coding	0.95116	0.00920786	0.0259822
SOE_246	peak_2746	chr1	209813524	209817871	+	0		Intergenic	Intergenic	-9522	NM_001206696	3664	Hs.591415	NM_006147	ENSG00000117595	IRF6	LPS|OFC6|PIT|PPS|PPS1|VWS|VWS1	interferon regulatory factor 6	protein-coding	2.68872	3.65461e-05	0.00046709
SOE_247	peak_2748	chr1	209822715	209824476	+	0		Intergenic	Intergenic	-4377	NM_014388	27042	Hs.194754	NM_014388	ENSG00000117597	UTP25	C1orf107|DEF|DIEXF|DJ434O14.5	UTP25 small subunit processor component	protein-coding	1.69844	0.000593391	0.00331459
SOE_248	peak_2751	chr1	209919020	209919748	+	0		Intergenic	L1HS|LINE|L1	-18790	NR_027459	255928	Hs.658866	NM_153262	ENSG00000143469	SYT14	SCAR11|sytXIV	synaptotagmin 14	protein-coding	1.78872	0.00206996	0.00835518
SOE_249	peak_2761	chr1	210297188	210304159	+	0		Intergenic	Intergenic	-27579	NM_001122834	55733	Hs.58650	NM_018194	ENSG00000054392	HHAT	MART2|SKI1|Skn	hedgehog acyltransferase	protein-coding	1.71352	0.00314245	0.0114368
SOE_250	peak_2763	chr1	210320745	210322576	+	0		Intergenic	Intergenic	-6592	NM_001122834	55733	Hs.58650	NM_018194	ENSG00000054392	HHAT	MART2|SKI1|Skn	hedgehog acyltransferase	protein-coding	1.6057	0.000738547	0.0039004
SOE_251	peak_2787	chr1	211735524	211736235	+	0		Intergenic	MIRc|SINE|MIR	60117	NR_148994	91548	Hs.367839	NR_148994		LOC91548	-	uncharacterized LOC91548	ncRNA	0.958011	0.000726778	0.00385468
SOE_252	peak_2789	chr1	211924642	211925594	+	0		Intergenic	Intergenic	94157	NR_135820	102723727	Hs.147656	NR_135818	ENSG00000229258	LPGAT1-AS1	-	LPGAT1 antisense RNA 1	ncRNA	0.943599	0.00195106	0.00798911
SOE_253	peak_2790	chr1	211927604	211930510	+	0		Intergenic	Intergenic	98096	NR_135820	102723727	Hs.147656	NR_135818	ENSG00000229258	LPGAT1-AS1	-	LPGAT1 antisense RNA 1	ncRNA	0.86381	0.00749547	0.0221864
SOE_254	peak_2809	chr1	212204117	212207022	+	0		Intergenic	Intergenic	29167	NR_125982	101929541	Hs.632493	NR_125982	ENSG00000226251	LINC02608	-	long intergenic non-protein coding RNA 2608	ncRNA	1.16819	0.0101539	0.0279796
SOE_255	peak_2833	chr1	214571929	214575636	+	0		Intergenic	Intergenic	-22180	NM_005401	5784	Hs.193557	NM_005401	ENSG00000152104	PTPN14	CATLPH|PEZ|PTP36	protein tyrosine phosphatase non-receptor type 14	protein-coding	1.27038	0.00328062	0.0117945
SOE_256	peak_2839	chr1	216485765	216486140	+	0		Intergenic	L1HS|LINE|L1	-62504	NM_206933	7399	Hs.655974	NM_007123	ENSG00000042781	USH2A	RP39|US2|USH2|dJ1111A8.1	usherin	protein-coding	1.58087	0.0161548	0.040212
SOE_257	peak_2849	chr1	219797796	219798698	+	0		Intergenic	MER5A|DNA|hAT-Charlie	130404	NR_046437	55532	Hs.284450	NM_018713	ENSG00000196660	SLC30A10	HMDPC|HMNDYT1|ZNT10|ZNT8|ZRC1|ZnT-10	solute carrier family 30 member 10	protein-coding	1.31025	0.0101196	0.0279095
SOE_258	peak_2853	chr1	220329334	220331737	+	0		Intergenic	L1MB5|LINE|L1	-58082	NM_012414	25782	Hs.654849	NM_012414	ENSG00000118873	RAB3GAP2	RAB3-GAP150|RAB3GAP150|SPG69|WARBM2|p150	RAB3 GTPase activating non-catalytic protein subunit 2	protein-coding	0.782792	0.00238642	0.00927151
SOE_259	peak_2858	chr1	220486596	220487920	+	0		Intergenic	Intergenic	-40878	NM_018650	4139	Hs.497806	NM_018650	ENSG00000116141	MARK1	MARK|Par-1c|Par1c	microtubule affinity regulating kinase 1	protein-coding	1.52877	0.000765581	0.00400689
SOE_260	peak_2859	chr1	220496824	220498303	+	0		Intergenic	L2b|LINE|L2	-30573	NM_018650	4139	Hs.497806	NM_018650	ENSG00000116141	MARK1	MARK|Par-1c|Par1c	microtubule affinity regulating kinase 1	protein-coding	1.77649	1.94055e-05	0.00031215
SOE_261	peak_2860	chr1	220511034	220512325	+	0		Intergenic	Intergenic	-16457	NM_018650	4139	Hs.497806	NM_018650	ENSG00000116141	MARK1	MARK|Par-1c|Par1c	microtubule affinity regulating kinase 1	protein-coding	1.29346	0.000476661	0.00281734
SOE_262	peak_2861	chr1	220513289	220518359	+	0		Intergenic	Intergenic	-12312	NM_018650	4139	Hs.497806	NM_018650	ENSG00000116141	MARK1	MARK|Par-1c|Par1c	microtubule affinity regulating kinase 1	protein-coding	2.37107	1.74709e-05	0.000290011
SOE_263	peak_2862	chr1	220520547	220524592	+	0		Intergenic	Intergenic	-5567	NM_018650	4139	Hs.497806	NM_018650	ENSG00000116141	MARK1	MARK|Par-1c|Par1c	microtubule affinity regulating kinase 1	protein-coding	1.64992	0.000182227	0.00141301
SOE_264	peak_2896	chr1	221987037	221987974	+	0		Intergenic	Intergenic	-8985	NR_149057	105372950	Hs.185118	NR_149057	ENSG00000238042	LINC02257	-	long intergenic non-protein coding RNA 2257	ncRNA	0.91449	0.00327437	0.0117793
SOE_265	peak_2899	chr1	222266158	222266760	+	0		Intergenic	Intergenic	281645	NM_024746	79802	Hs.665660	NM_024746	ENSG00000143512	HHIPL2	KIAA1822L	HHIP like 2	protein-coding	1.924	0.00629924	0.0194042
SOE_266	peak_2915	chr1	223167959	223168412	+	0		Intergenic	L1PA3|LINE|L1	-24937	NM_003268	7100	Hs.604542	NM_003268	ENSG00000187554	TLR5	MELIOS|SLE1|SLEB1|TIL3	toll like receptor 5	protein-coding	1.19355	0.00471075	0.0155353
SOE_267	peak_2920	chr1	223371895	223372488	+	0		Intergenic	L1PA3|LINE|L1	-8015	NM_001037175	55061	Hs.497841	NM_017982	ENSG00000143502	SUSD4	PRO222	sushi domain containing 4	protein-coding	1.50709	0.0176345	0.0430474
SOE_268	peak_2922	chr1	223401494	223403678	+	0		Intergenic	(CTTCT)n|Simple_repeat|Simple_repeat	9171	NM_152610	164127	Hs.192090	NM_152610	ENSG00000178395	CCDC185	C1orf65	coiled-coil domain containing 185	protein-coding	1.34139	0.0120381	0.0319557
SOE_269	peak_2937	chr1	224172945	224174603	+	0		Intergenic	Intergenic	-9466	NM_001321541	8560	Hs.299878	NM_003676	ENSG00000143753	DEGS1	DEGS|DEGS-1|DES1|Des-1|FADS7|HLD18|MIG15|MLD	delta 4-desaturase, sphingolipid 1	protein-coding	1.38611	0.0178015	0.0433587
SOE_270	peak_2944	chr1	225434832	225435189	+	0		Intergenic	AluSz|SINE|Alu	-6155	NM_194442	3930	Hs.435166	NM_002296	ENSG00000143815	LBR	C14SR|DHCR14B|LMN2R|PHA|PHASK|TDRD18	lamin B receptor	protein-coding	1.16258	0.00336029	0.0120067
SOE_271	peak_2984	chr1	226097635	226098987	+	0		Intergenic	Intergenic	14736	NR_146920	105373113	Hs.149726	NR_146920		LINC01703	lncPARP1	long intergenic non-protein coding RNA 1703	ncRNA	0.771492	0.0186621	0.0450568
SOE_272	peak_2988	chr1	226121170	226121816	+	0		Intergenic	CpG	-26510	NR_146443	107985353	Hs.735455	NR_146443	ENSG00000234478	ACBD3-AS1	-	ACBD3 antisense RNA 1	ncRNA	1.03059	0.000486347	0.00285967
SOE_273	peak_2989	chr1	226122381	226126211	+	0		Intergenic	Intergenic	-23707	NR_146443	107985353	Hs.735455	NR_146443	ENSG00000234478	ACBD3-AS1	-	ACBD3 antisense RNA 1	ncRNA	0.851609	0.000167833	0.00133034
SOE_274	peak_2990	chr1	226126613	226130207	+	0		Intergenic	AluSx1|SINE|Alu	-19593	NR_146443	107985353	Hs.735455	NR_146443	ENSG00000234478	ACBD3-AS1	-	ACBD3 antisense RNA 1	ncRNA	1.2064	1.68563e-05	0.000283912
SOE_275	peak_2997	chr1	226783239	226784925	+	0		Intergenic	Intergenic	-44907	NM_002221	3707	Hs.528087	NM_002221	ENSG00000143772	ITPKB	IP3-3KB|IP3K|IP3K-B|IP3KB|PIG37	inositol-trisphosphate 3-kinase B	protein-coding	1.2774	0.000357045	0.00227699
SOE_276	peak_3014	chr1	227531945	227532841	+	0		Intergenic	L1PB1|LINE|L1	-31163	NR_102302	339500	Hs.30323	NM_032755	ENSG00000181450	ZNF678	-	zinc finger protein 678	protein-coding	1.59463	0.00589984	0.0184789
SOE_277	peak_3022	chr1	227910024	227911555	+	0		Intergenic	HAL1|LINE|L1	30894	NR_049806	100847072		NR_049806	ENSG00000264483	MIR5008	-	microRNA 5008	ncRNA	1.33576	0.00918444	0.0259323
SOE_278	peak_3036	chr1	228505629	228506587	+	0		Intergenic	L1P1|LINE|L1	6180	NM_001287262	100129094	Hs.730208	NM_001287262		BTNL10	BTN4|BUTR1	butyrophilin like 10	protein-coding	1.18193	0.00239944	0.0093073
SOE_279	peak_3102	chr1	229840690	229841209	+	0		Intergenic	AluSz|SINE|Alu	44869	NR_146476	101927504		NR_146473	ENSG00000227043	LINC01682	-	long intergenic non-protein coding RNA 1682	ncRNA	1.0137	0.00776728	0.0227805
SOE_280	peak_3104	chr1	230458189	230460082	+	0		Intergenic	L1ME2|LINE|L1	-32803	NM_001258311	79605	Hs.520463	NM_024554	ENSG00000177614	PGBD5	-	piggyBac transposable element derived 5	protein-coding	0.937167	0.00307866	0.0112582
SOE_281	peak_3107	chr1	230547361	230548789	+	0		Intergenic	LTR23|LTR|ERV1	47508	NR_146479	101927553	Hs.680219	NR_146479	ENSG00000232964	LINC01737	-	long intergenic non-protein coding RNA 1737	ncRNA	1.22125	0.00984921	0.0273441
SOE_282	peak_3109	chr1	230550398	230551096	+	0		Intergenic	Intergenic	44836	NR_146479	101927553	Hs.680219	NR_146479	ENSG00000232964	LINC01737	-	long intergenic non-protein coding RNA 1737	ncRNA	1.90662	0.00185833	0.00770587
SOE_283	peak_3111	chr1	230567682	230568410	+	0		Intergenic	L1MA4|LINE|L1	27537	NR_146479	101927553	Hs.680219	NR_146479	ENSG00000232964	LINC01737	-	long intergenic non-protein coding RNA 1737	ncRNA	1.74022	0.00235603	0.00918384
SOE_284	peak_3113	chr1	230607733	230609613	+	0		Intergenic	LTR7|LTR|ERV1	-13090	NR_146479	101927553	Hs.680219	NR_146479	ENSG00000232964	LINC01737	-	long intergenic non-protein coding RNA 1737	ncRNA	2.1124	0.0168057	0.041442
SOE_285	peak_3124	chr1	232044204	232047526	+	0		Intergenic	Intergenic	120031	NR_126441	104472714		NR_126441	ENSG00000226758	DISC1-IT1	-	DISC1 intronic transcript 1	ncRNA	1.81376	0.000431374	0.00261946
SOE_286	peak_3130	chr1	232229268	232231143	+	0		Intergenic	HERVH-int|LTR|ERV1	285403	NM_020808	57568	Hs.745009	NM_020808	ENSG00000116991	SIPA1L2	SPAL2|SPAR2	signal induced proliferation associated 1 like 2	protein-coding	1.53868	0.0106962	0.0291148
SOE_287	peak_3131	chr1	232274371	232274764	+	0		Intergenic	Intergenic	241041	NM_020808	57568	Hs.745009	NM_020808	ENSG00000116991	SIPA1L2	SPAL2|SPAR2	signal induced proliferation associated 1 like 2	protein-coding	0.856599	0.0025332	0.00968287
SOE_288	peak_3133	chr1	232278025	232280594	+	0		Intergenic	LTR45|LTR|ERV1	236299	NM_020808	57568	Hs.745009	NM_020808	ENSG00000116991	SIPA1L2	SPAL2|SPAR2	signal induced proliferation associated 1 like 2	protein-coding	1.458	0.00155625	0.00675063
SOE_289	peak_3135	chr1	232291324	232292132	+	0		Intergenic	Intergenic	223880	NM_020808	57568	Hs.745009	NM_020808	ENSG00000116991	SIPA1L2	SPAL2|SPAR2	signal induced proliferation associated 1 like 2	protein-coding	1.35002	0.000167351	0.00132818
SOE_290	peak_3136	chr1	232292259	232293178	+	0		Intergenic	Intergenic	222890	NM_020808	57568	Hs.745009	NM_020808	ENSG00000116991	SIPA1L2	SPAL2|SPAR2	signal induced proliferation associated 1 like 2	protein-coding	1.34569	0.00446202	0.0149181
SOE_291	peak_3138	chr1	232300901	232304241	+	0		Intergenic	Intergenic	213037	NM_020808	57568	Hs.745009	NM_020808	ENSG00000116991	SIPA1L2	SPAL2|SPAR2	signal induced proliferation associated 1 like 2	protein-coding	1.23446	0.00506056	0.0164125
SOE_292	peak_3141	chr1	232318433	232321109	+	0		Intergenic	Intergenic	195837	NM_020808	57568	Hs.745009	NM_020808	ENSG00000116991	SIPA1L2	SPAL2|SPAR2	signal induced proliferation associated 1 like 2	protein-coding	1.92549	6.9173e-06	0.000163388
SOE_293	peak_3148	chr1	232528731	232530507	+	0		Intergenic	Intergenic	-14011	NM_020808	57568	Hs.745009	NM_020808	ENSG00000116991	SIPA1L2	SPAL2|SPAR2	signal induced proliferation associated 1 like 2	protein-coding	1.07385	0.000311154	0.00206235
SOE_294	peak_3170	chr1	232619135	232628659	+	0		Intergenic	Intergenic	-94174	NR_146922	105373199	Hs.254475	NR_146922	ENSG00000225919	LINC01745	-	long intergenic non-protein coding RNA 1745	ncRNA	0.900574	0.000257505	0.00180961
SOE_295	peak_3171	chr1	232630475	232630875	+	0		Intergenic	CpG	-87396	NR_146922	105373199	Hs.254475	NR_146922	ENSG00000225919	LINC01745	-	long intergenic non-protein coding RNA 1745	ncRNA	0.891586	0.0178363	0.0434231
SOE_296	peak_3174	chr1	232645714	232645856	+	0		Intergenic	AluSg|SINE|Alu	-72286	NR_146922	105373199	Hs.254475	NR_146922	ENSG00000225919	LINC01745	-	long intergenic non-protein coding RNA 1745	ncRNA	1.0612	0.0171589	0.0421459
SOE_297	peak_3175	chr1	232678218	232679005	+	0		Intergenic	MIR|SINE|MIR	-39460	NR_146922	105373199	Hs.254475	NR_146922	ENSG00000225919	LINC01745	-	long intergenic non-protein coding RNA 1745	ncRNA	0.953343	0.00299387	0.0110099
SOE_298	peak_3182	chr1	233426543	233426759	+	0		Intergenic	AluSp|SINE|Alu	98927	NM_032435	84451	Hs.547779	NM_032435	ENSG00000143674	MAP3K21	MLK4|dJ862P8.3	mitogen-activated protein kinase kinase kinase 21	protein-coding	1.72585	0.00877354	0.0250485
SOE_299	peak_3183	chr1	233520710	233521195	+	0		Intergenic	MLT2B3|LTR|ERVL	-93154	NM_002245	3775	Hs.208544	NM_002245	ENSG00000135750	KCNK1	DPK|HOHO|K2P1|K2p1.1|KCNO1|TWIK-1|TWIK1	potassium two pore domain channel subfamily K member 1	protein-coding	1.2582	0.00649135	0.0198399
SOE_300	peak_3184	chr1	233543163	233544915	+	0		Intergenic	MIR|SINE|MIR	-70067	NM_002245	3775	Hs.208544	NM_002245	ENSG00000135750	KCNK1	DPK|HOHO|K2P1|K2p1.1|KCNO1|TWIK-1|TWIK1	potassium two pore domain channel subfamily K member 1	protein-coding	1.43533	0.00870148	0.0248898
SOE_301	peak_3187	chr1	233683271	233685721	+	0		Intergenic	HERVH-int|LTR|ERV1	60344	NR_039625	100616390		NR_039625	ENSG00000265744	MIR4427	-	microRNA 4427	ncRNA	1.66227	0.0212006	0.0497577
SOE_302	peak_3188	chr1	233688373	233690060	+	0		Intergenic	Intergenic	65064	NR_039625	100616390		NR_039625	ENSG00000265744	MIR4427	-	microRNA 4427	ncRNA	1.61569	0.00916823	0.0258911
SOE_303	peak_3191	chr1	234367289	234372396	+	0		Intergenic	L1ME3B|LINE|L1	3561	NR_125962	101927765	Hs.596703	NR_125961	ENSG00000231663	COA6-AS1	-	COA6 antisense RNA 1	ncRNA	2.62695	7.23281e-05	0.000746387
SOE_304	peak_3204	chr1	234563820	234566436	+	0		Intergenic	Intergenic	-33349	NR_038426	100506795	Hs.448989	NR_038426	ENSG00000231768	LINC01354	-	long intergenic non-protein coding RNA 1354	ncRNA	1.47111	2.9759e-05	0.000405853
SOE_305	peak_3207	chr1	234588473	234590847	+	0		Intergenic	Intergenic	19865	NM_182972	359948	Hs.350268	NM_182972	ENSG00000168264	IRF2BP2	CVID14	interferon regulatory factor 2 binding protein 2	protein-coding	1.65227	3.43336e-05	0.000447465
SOE_306	peak_3305	chr1	238051468	238053576	+	0		Intergenic	L1MC5a|LINE|L1	-161600	NM_021186	57829	Hs.136241	NM_021186	ENSG00000116996	ZP4	ZBP|ZP1|ZPB|Zp-4	zona pellucida glycoprotein 4	protein-coding	2.86931	5.43824e-06	0.00014376
SOE_307	peak_3306	chr1	238061418	238064158	+	0		Intergenic	Intergenic	-171866	NM_021186	57829	Hs.136241	NM_021186	ENSG00000116996	ZP4	ZBP|ZP1|ZPB|Zp-4	zona pellucida glycoprotein 4	protein-coding	2.67771	1.19986e-05	0.00022929
SOE_308	peak_3308	chr1	238336530	238336652	+	0		Intergenic	L2a|LINE|L2	149426	NR_015407	339535	Hs.532047	NR_015407	ENSG00000215808	LINC01139	LINK-A|LINKA	long intergenic non-protein coding RNA 1139	ncRNA	1.26744	0.00452108	0.0150659
SOE_309	peak_3310	chr1	238459047	238459437	+	0		Intergenic	Intergenic	26775	NR_015407	339535	Hs.532047	NR_015407	ENSG00000215808	LINC01139	LINK-A|LINKA	long intergenic non-protein coding RNA 1139	ncRNA	1.78046	0.00242083	0.00936735
SOE_310	peak_3313	chr1	239185463	239185855	+	0		Intergenic	ERV24B_Prim-int|LTR|ERV1	-200909	NM_001347716	1131	Hs.7138	NM_000740	ENSG00000133019	CHRM3	EGBRS|HM3|PBS	cholinergic receptor muscarinic 3	protein-coding	1.88087	0.0116726	0.0312208
SOE_311	peak_3315	chr1	242050708	242051009	+	0		Intergenic	L1PA2|LINE|L1	-51760	NM_001004343	440738	Hs.534971	NM_001004343	ENSG00000197769	MAP1LC3C	ATG8J|LC3C	microtubule associated protein 1 light chain 3 gamma	protein-coding	1.06826	0.00325897	0.0117358
SOE_312	peak_3321	chr1	244239722	244240032	+	0		Intergenic	MamRTE1|LINE|RTE-BovB	-112758	NM_001276348	200159	Hs.442703	NM_001012970	ENSG00000173728	C1orf100	-	chromosome 1 open reading frame 100	protein-coding	1.02491	0.00481623	0.0157977
SOE_313	peak_3330	chr1	244339947	244342692	+	0		Intergenic	AluSx|SINE|Alu	-11316	NM_001276348	200159	Hs.442703	NM_001012970	ENSG00000173728	C1orf100	-	chromosome 1 open reading frame 100	protein-coding	1.49387	0.000173578	0.00136192
SOE_314	peak_3442	chr10	4703572	4705177	+	0		Intergenic	Intergenic	-26304	NR_024475	100216001	Hs.634869	NR_024475	ENSG00000231298	MANCR	LINC00704	mitotically associated long non coding RNA	ncRNA	0.849733	0.000204083	0.0015291
SOE_315	peak_3446	chr10	4725214	4726638	+	0		Intergenic	Intergenic	-47856	NR_024475	100216001	Hs.634869	NR_024475	ENSG00000231298	MANCR	LINC00704	mitotically associated long non coding RNA	ncRNA	1.69094	0.00010429	0.000953667
SOE_316	peak_3447	chr10	4732401	4732806	+	0		Intergenic	AluSx1|SINE|Alu	-54533	NR_024475	100216001	Hs.634869	NR_024475	ENSG00000231298	MANCR	LINC00704	mitotically associated long non coding RNA	ncRNA	1.70965	0.000436256	0.00264145
SOE_317	peak_3448	chr10	4732915	4734562	+	0		Intergenic	ERVL-E-int|LTR|ERVL	-55668	NR_024475	100216001	Hs.634869	NR_024475	ENSG00000231298	MANCR	LINC00704	mitotically associated long non coding RNA	ncRNA	2.23264	3.34771e-05	0.000441381
SOE_318	peak_3453	chr10	4848973	4850894	+	0		Intergenic	Intergenic	23726	NM_001040177	83592	Hs.657944	NM_031436	ENSG00000165568	AKR1E2	AKR1CL2|AKRDC1|LoopADR|TAKR|hTSP|htAKR	aldo-keto reductase family 1 member E2	protein-coding	1.14318	0.00128965	0.00587708
SOE_319	peak_3457	chr10	4938151	4945200	+	0		Intergenic	Intergenic	-21740	NM_001353	1645	Hs.460260	NM_001353	ENSG00000187134	AKR1C1	2-ALPHA-HSD|20-ALPHA-HSD|C9|DD1|DD1/DD2|DDH|DDH1|H-37|HAKRC|HBAB|MBAB	aldo-keto reductase family 1 member C1	protein-coding	1.66926	0.00256055	0.0097592
SOE_320	peak_3460	chr10	4955343	4959547	+	0		Intergenic	Intergenic	-5970	NM_001353	1645	Hs.460260	NM_001353	ENSG00000187134	AKR1C1	2-ALPHA-HSD|20-ALPHA-HSD|C9|DD1|DD1/DD2|DDH|DDH1|H-37|HAKRC|HBAB|MBAB	aldo-keto reductase family 1 member C1	protein-coding	2.10812	0.00249481	0.00957769
SOE_321	peak_3462	chr10	5018267	5026179	+	0		Intergenic	LTR26|LTR|ERV1	-4190	NM_001354	1646	Hs.460260	NM_001354	ENSG00000151632	AKR1C2	AKR1C-pseudo|BABP|DD|DD-2|DD/BABP|DD2|DDH2|HAKRD|HBAB|MCDR2|SRXY8|TDD	aldo-keto reductase family 1 member C2	protein-coding	1.71744	0.00437861	0.0146796
SOE_322	peak_3465	chr10	5109745	5110245	+	0		Intergenic	L1PA3|LINE|L1	15581	NM_001253909	8644	Hs.78183	NM_003739	ENSG00000196139	AKR1C3	DD3|DDX|HA1753|HAKRB|HAKRe|HSD17B5|PGFS|hluPGFS	aldo-keto reductase family 1 member C3	protein-coding	1.81561	0.000516237	0.00298398
SOE_323	peak_3469	chr10	5244509	5246165	+	0		Intergenic	Intergenic	25899	NR_149060	110806285		NR_149060	ENSG00000224034	LINC02561	-	long intergenic non-protein coding RNA 2561	ncRNA	1.78458	0.00060258	0.00335098
SOE_324	peak_3470	chr10	5253345	5255156	+	0		Intergenic	MSTB1|LTR|ERVL-MaLR	16986	NR_149060	110806285		NR_149060	ENSG00000224034	LINC02561	-	long intergenic non-protein coding RNA 2561	ncRNA	1.43789	0.00143982	0.00637903
SOE_325	peak_3471	chr10	5279998	5286003	+	0		Intergenic	Intergenic	-11764	NR_149060	110806285		NR_149060	ENSG00000224034	LINC02561	-	long intergenic non-protein coding RNA 2561	ncRNA	1.57185	0.000743937	0.00391817
SOE_326	peak_3473	chr10	5290256	5295237	+	0		Intergenic	MSTB1|LTR|ERVL-MaLR	-21510	NR_149060	110806285		NR_149060	ENSG00000224034	LINC02561	-	long intergenic non-protein coding RNA 2561	ncRNA	1.21655	1.0504e-05	0.000210758
SOE_327	peak_3479	chr10	5317231	5318426	+	0		Intergenic	Intergenic	-46592	NR_149060	110806285		NR_149060	ENSG00000224034	LINC02561	-	long intergenic non-protein coding RNA 2561	ncRNA	1.15381	0.00770616	0.022641
SOE_328	peak_3481	chr10	5321971	5325444	+	0		Intergenic	Intergenic	-41259	NM_053049	114131	Hs.511775	NM_053049	ENSG00000178473	UCN3	SCP|SPC|UCNIII	urocortin 3	protein-coding	2.13715	8.94445e-05	0.000861111
SOE_329	peak_3482	chr10	5328984	5329038	+	0		Intergenic	Intergenic	-35955	NM_053049	114131	Hs.511775	NM_053049	ENSG00000178473	UCN3	SCP|SPC|UCNIII	urocortin 3	protein-coding	0.90574	0.00935734	0.0263127
SOE_330	peak_3483	chr10	5329448	5330226	+	0		Intergenic	Intergenic	-35129	NM_053049	114131	Hs.511775	NM_053049	ENSG00000178473	UCN3	SCP|SPC|UCNIII	urocortin 3	protein-coding	0.873393	0.011667	0.0312084
SOE_331	peak_3493	chr10	5537679	5539577	+	0		Intergenic	Intergenic	-12382	NR_120496	100132159	Hs.239600	NR_120496		CALML3-AS1	-	CALML3 antisense RNA 1	ncRNA	0.951284	0.0127359	0.0333726
SOE_332	peak_3574	chr10	11736631	11738233	+	0		Intergenic	L1PA2|LINE|L1	-4950	NM_024693	79746	Hs.22242	NM_024693	ENSG00000134463	ECHDC3	-	enoyl-CoA hydratase domain containing 3	protein-coding	1.57081	0.00050153	0.00291972
SOE_333	peak_3645	chr10	23355140	23355468	+	0		Intergenic	Intergenic	-10507	NM_001351306	256815	Hs.132442	NM_153714	ENSG00000179133	C10orf67	C10orf115|LINC01552	chromosome 10 open reading frame 67	protein-coding	1.16882	0.0191049	0.0458569
SOE_334	peak_3647	chr10	23365062	23366255	+	0		Intergenic	L2a|LINE|L2	-20861	NM_001351306	256815	Hs.132442	NM_153714	ENSG00000179133	C10orf67	C10orf115|LINC01552	chromosome 10 open reading frame 67	protein-coding	1.15058	0.00169272	0.00720853
SOE_335	peak_3651	chr10	23384853	23385377	+	0		Intergenic	Intergenic	-40318	NM_001351306	256815	Hs.132442	NM_153714	ENSG00000179133	C10orf67	C10orf115|LINC01552	chromosome 10 open reading frame 67	protein-coding	1.16538	0.00588957	0.0184559
SOE_336	peak_3657	chr10	24561415	24561687	+	0		Intergenic	MLT1A0|LTR|ERVL-MaLR	61292	NM_001367455	57584	Hs.524195	NM_020824	ENSG00000107863	ARHGAP21	ARHGAP10	Rho GTPase activating protein 21	protein-coding	1.12798	0.0101026	0.0278699
SOE_337	peak_3666	chr10	25067718	25069039	+	0		Intergenic	Intergenic	-6099	NM_001270383	219670	Hs.534486	NM_145010	ENSG00000151023	ENKUR	C10orf63|CFAP106	enkurin, TRPC channel interacting protein	protein-coding	1.5977	4.50361e-07	3.95379e-05
SOE_338	peak_3673	chr10	26868895	26870357	+	0		Intergenic	Intergenic	-8539	NM_001348031	10006	Hs.508148	NM_005470	ENSG00000136754	ABI1	ABI-1|ABLBP4|E3B1|NAP1BP|SSH3BP|SSH3BP1	abl interactor 1	protein-coding	1.3085	0.000196366	0.00148631
SOE_339	peak_3674	chr10	27473206	27476465	+	0		Intergenic	Intergenic	-29339	NM_001256412	22931	Hs.406799	NM_021252	ENSG00000099246	RAB18	RAB18LI1|WARBM3	RAB18, member RAS oncogene family	protein-coding	2.0011	2.3217e-05	0.000347153
SOE_340	peak_3675	chr10	27481014	27484761	+	0		Intergenic	AluSx|SINE|Alu	-21287	NM_001256412	22931	Hs.406799	NM_021252	ENSG00000099246	RAB18	RAB18LI1|WARBM3	RAB18, member RAS oncogene family	protein-coding	1.17523	0.000108863	0.000977732
SOE_341	peak_3676	chr10	27500668	27501367	+	0		Intergenic	Intergenic	-3157	NM_001256412	22931	Hs.406799	NM_021252	ENSG00000099246	RAB18	RAB18LI1|WARBM3	RAB18, member RAS oncogene family	protein-coding	1.29066	0.00714325	0.0213904
SOE_342	peak_3677	chr10	27546370	27548459	+	0		Intergenic	L2a|LINE|L2	43110	NM_021252	22931	Hs.406799	NM_021252	ENSG00000099246	RAB18	RAB18LI1|WARBM3	RAB18, member RAS oncogene family	protein-coding	1.03998	0.0181719	0.0441014
SOE_343	peak_3679	chr10	27607366	27609050	+	0		Intergenic	L4_C_Mam|LINE|RTE-X	103904	NM_021252	22931	Hs.406799	NM_021252	ENSG00000099246	RAB18	RAB18LI1|WARBM3	RAB18, member RAS oncogene family	protein-coding	1.31284	0.00437621	0.0146737
SOE_344	peak_3680	chr10	27620383	27621946	+	0		Intergenic	Intergenic	116860	NM_021252	22931	Hs.406799	NM_021252	ENSG00000099246	RAB18	RAB18LI1|WARBM3	RAB18, member RAS oncogene family	protein-coding	0.881649	0.0176608	0.0430949
SOE_345	peak_3687	chr10	28385716	28388042	+	0		Intergenic	Intergenic	-83815	NR_134517	143098	Hs.499159	NM_173496	ENSG00000150054	MPP7	-	membrane palmitoylated protein 7	protein-coding	1.59711	0.0012647	0.00580273
SOE_346	peak_3699	chr10	28970396	28970990	+	0		Intergenic	Intergenic	124285	NM_001278522	283080		NM_001278522		C10orf126	bA492M23.1	chromosome 10 open reading frame 126	protein-coding	1.18516	0.00540307	0.01729
SOE_347	peak_3700	chr10	28971023	28971824	+	0		Intergenic	Intergenic	125015	NM_001278522	283080		NM_001278522		C10orf126	bA492M23.1	chromosome 10 open reading frame 126	protein-coding	1.72823	3.15437e-06	0.000106563
SOE_348	peak_3703	chr10	28991037	28992523	+	0		Intergenic	Intergenic	145372	NM_001278522	283080		NM_001278522		C10orf126	bA492M23.1	chromosome 10 open reading frame 126	protein-coding	0.945466	0.000468169	0.00278214
SOE_349	peak_3709	chr10	29159467	29160651	+	0		Intergenic	Intergenic	-129011	NM_032517	84569	Hs.558572	NM_032517	ENSG00000120563	LYZL1	KAAG648|LYC2|LYZD1|PRO1278|bA534G20.1	lysozyme like 1	protein-coding	1.22039	0.00506027	0.0164125
SOE_350	peak_3714	chr10	29802376	29814343	+	0		Intergenic	AluJo|SINE|Alu	-71423	NM_001323599	6840	Hs.499209	NM_003174	ENSG00000197321	SVIL	-	supervillin	protein-coding	1.08835	0.0152977	0.0386072
SOE_351	peak_3720	chr10	29851325	29855928	+	0		Intergenic	Arthur1B|DNA|hAT-Tip100	-116690	NM_001323599	6840	Hs.499209	NM_003174	ENSG00000197321	SVIL	-	supervillin	protein-coding	1.31578	0.0196716	0.0469224
SOE_352	peak_3722	chr10	29861384	29863815	+	0		Intergenic	AluSz6|SINE|Alu	-125663	NM_001323599	6840	Hs.499209	NM_003174	ENSG00000197321	SVIL	-	supervillin	protein-coding	0.997281	0.00276945	0.0103636
SOE_353	peak_3856	chr10	33896516	33898448	+	0		Intergenic	Intergenic	-124802	NR_038932	100505583	Hs.568804	NR_038932	ENSG00000261683	LINC00838	-	long intergenic non-protein coding RNA 838	ncRNA	0.929815	0.00855677	0.024589
SOE_354	peak_3861	chr10	33926823	33928102	+	0		Intergenic	Intergenic	-154782	NR_038932	100505583	Hs.568804	NR_038932	ENSG00000261683	LINC00838	-	long intergenic non-protein coding RNA 838	ncRNA	1.42368	0.000563959	0.00319235
SOE_355	peak_3867	chr10	34833571	34835227	+	0		Intergenic	Intergenic	18631	NR_108043	100505601	Hs.549790	NR_108043	ENSG00000226386	PARD3-AS1	-	PARD3 antisense RNA 1	ncRNA	1.41258	0.0135875	0.0351303
SOE_356	peak_3871	chr10	34883790	34886179	+	0		Intergenic	Intergenic	69216	NR_108043	100505601	Hs.549790	NR_108043	ENSG00000226386	PARD3-AS1	-	PARD3 antisense RNA 1	ncRNA	1.3957	0.0123901	0.0326526
SOE_357	peak_3872	chr10	34904194	34907916	+	0		Intergenic	Intergenic	90287	NR_108043	100505601	Hs.549790	NR_108043	ENSG00000226386	PARD3-AS1	-	PARD3 antisense RNA 1	ncRNA	1.44099	0.00326095	0.0117399
SOE_358	peak_3874	chr10	34939601	34942840	+	0		Intergenic	Intergenic	125452	NR_108043	100505601	Hs.549790	NR_108043	ENSG00000226386	PARD3-AS1	-	PARD3 antisense RNA 1	ncRNA	1.9871	0.00039904	0.00248057
SOE_359	peak_3877	chr10	34970764	34975564	+	0		Intergenic	HERVE-int|LTR|ERV1	101119	NM_001324376	8453	Hs.82919	NM_003591	ENSG00000108094	CUL2	-	cullin 2	protein-coding	0.967375	0.00168551	0.00718941
SOE_360	peak_3878	chr10	34986826	34990372	+	0		Intergenic	L2a|LINE|L2	85684	NM_001324376	8453	Hs.82919	NM_003591	ENSG00000108094	CUL2	-	cullin 2	protein-coding	1.96987	8.46692e-05	0.000830255
SOE_361	peak_3886	chr10	36448774	36453592	+	0		Intergenic	Intergenic	672881	NR_110138	102578074		NR_110138	ENSG00000280719	PCAT5	LINC01452|TPCAT-10-36067	prostate cancer associated transcript 5	ncRNA	1.33282	0.00418833	0.0141856
SOE_362	peak_3896	chr10	42641147	42641784	+	0		Intergenic	MLT2B1|LTR|ERVL	-2628	NR_130949	7582	Hs.435774	NM_006955	ENSG00000196693	ZNF33B	KOX2|KOX31|ZNF11B	zinc finger protein 33B	protein-coding	1.05168	0.0174056	0.0425837
SOE_363	peak_3897	chr10	42645725	42647908	+	0		Intergenic	HERV1_I-int|LTR|ERV1	-7979	NR_130949	7582	Hs.435774	NM_006955	ENSG00000196693	ZNF33B	KOX2|KOX31|ZNF11B	zinc finger protein 33B	protein-coding	0.853706	0.00677054	0.0204972
SOE_364	peak_3938	chr10	47395249	47395788	+	0		Intergenic	AluJr|SINE|Alu	-11225	NM_001346936	118738	Hs.27788	NM_153034	ENSG00000265763	ZNF488	-	zinc finger protein 488	protein-coding	1.26133	0.0196296	0.046847
SOE_365	peak_3939	chr10	47396672	47397601	+	0		Intergenic	LTR5B|LTR|ERVK	-10029	NR_134500	107001062	Hs.576719	NR_134500		LOC107001062	-	uncharacterized LOC107001062	ncRNA	1.5384	0.000204192	0.0015291
SOE_366	peak_3947	chr10	47985958	47992872	+	0		Intergenic	Intergenic	10376	NM_001137549	100133093	Hs.723078	NM_001137549	ENSG00000189090	FAM25G	FAM25A|FAM25B|FAM25C|bA301J7.4	family with sequence similarity 25 member G	protein-coding	1.04415	0.00535804	0.0171633
SOE_367	peak_3954	chr10	49417743	49419820	+	0		Intergenic	MIRb|SINE|MIR	-22692	NM_001276451	644168	Hs.534530	NM_001080520	ENSG00000165606	DRGX	DRG11|PRRXL1	dorsal root ganglia homeobox	protein-coding	0.949416	0.0140047	0.0359546
SOE_368	peak_3957	chr10	52365366	52366554	+	0		Intergenic	L1PA3|LINE|L1	51679	NM_012242	22943	Hs.40499	NM_012242	ENSG00000107984	DKK1	DKK-1|SK	dickkopf WNT signaling pathway inhibitor 1	protein-coding	2.06806	0.00200635	0.00815757
SOE_369	peak_3960	chr10	52435302	52436473	+	0		Intergenic	Intergenic	19385	NR_120642	101928687	Hs.380362	NR_120641	ENSG00000231131	LNCAROD	A-ROD|LINC01468|lnc-MBL2-4	lncRNA activating regulator of DKK1	ncRNA	2.31251	9.3328e-06	0.00019673
SOE_370	peak_3961	chr10	52442690	52443502	+	0		Intergenic	Intergenic	12176	NR_120642	101928687	Hs.380362	NR_120641	ENSG00000231131	LNCAROD	A-ROD|LINC01468|lnc-MBL2-4	lncRNA activating regulator of DKK1	ncRNA	1.96821	0.000338082	0.00219005
SOE_371	peak_3962	chr10	52443702	52444144	+	0		Intergenic	Intergenic	11349	NR_120642	101928687	Hs.380362	NR_120641	ENSG00000231131	LNCAROD	A-ROD|LINC01468|lnc-MBL2-4	lncRNA activating regulator of DKK1	ncRNA	1.53184	0.00664378	0.0202088
SOE_372	peak_3963	chr10	52444165	52444463	+	0		Intergenic	Intergenic	10958	NR_120642	101928687	Hs.380362	NR_120641	ENSG00000231131	LNCAROD	A-ROD|LINC01468|lnc-MBL2-4	lncRNA activating regulator of DKK1	ncRNA	1.45381	2.98069e-05	0.000406332
SOE_373	peak_3964	chr10	52498974	52499319	+	0		Intergenic	L1PB1|LINE|L1	-28613	NR_120641	101928687	Hs.380362	NR_120641	ENSG00000231131	LNCAROD	A-ROD|LINC01468|lnc-MBL2-4	lncRNA activating regulator of DKK1	ncRNA	2.20283	0.0155326	0.0390309
SOE_374	peak_3976	chr10	59964566	59966423	+	0		Intergenic	Intergenic	-4581	NR_024340	283025	Hs.522955	NM_001017982	ENSG00000235931	LINC01553	C10orf40	long intergenic non-protein coding RNA 1553	ncRNA	1.34906	0.000571375	0.00322168
SOE_375	peak_4011	chr10	62916593	62917413	+	0		Intergenic	Intergenic	-97836	NM_001136178	1959	Hs.1395	NM_000399	ENSG00000122877	EGR2	AT591|CHN1|CMT1D|CMT4E|KROX20	early growth response 2	protein-coding	1.05941	0.00412718	0.0140399
SOE_376	peak_4013	chr10	62934087	62934312	+	0		Intergenic	Intergenic	-115032	NM_001136178	1959	Hs.1395	NM_000399	ENSG00000122877	EGR2	AT591|CHN1|CMT1D|CMT4E|KROX20	early growth response 2	protein-coding	0.899017	0.0150262	0.0380447
SOE_377	peak_4014	chr10	62991384	62993816	+	0		Intergenic	Intergenic	-140647	NM_001282405	29982	Hs.449628	NM_030759	ENSG00000148572	NRBF2	COPR|COPR1|COPR2|NRBF-2	nuclear receptor binding factor 2	protein-coding	1.23086	0.0018835	0.00778479
SOE_378	peak_4041	chr10	68554816	68555144	+	0		Intergenic	AluSx1|SINE|Alu	-5357	NM_030625	80312	Hs.258855	NM_030625	ENSG00000138336	TET1	CXXC6|LCX|bA119F7.1	tet methylcytosine dioxygenase 1	protein-coding	1.90759	0.00206707	0.00834564
SOE_379	peak_4086	chr10	70803048	70806103	+	0		Intergenic	L1ME3A|LINE|L1	-11373	NM_003901	8879	Hs.499984	NM_003901	ENSG00000166224	SGPL1	NPHS14|S1PL|SPL	sphingosine-1-phosphate lyase 1	protein-coding	1.14831	0.0118265	0.0315341
SOE_380	peak_4091	chr10	71099431	71099748	+	0		Intergenic	MLT2A1|LTR|ERVL	-112981	NM_170744	219699	Hs.522997	NM_170744	ENSG00000107731	UNC5B	UNC5H2|p53RDL1	unc-5 netrin receptor B	protein-coding	1.08186	0.0137893	0.0355332
SOE_381	peak_4136	chr10	72675987	72677534	+	0		Intergenic	MIR|SINE|MIR	-15371	NM_001270679	90550	Hs.591366	NM_138357	ENSG00000156026	MCU	C10orf42|CCDC109A|HsMCU	mitochondrial calcium uniporter	protein-coding	1.40942	5.8546e-05	0.000642312
SOE_382	peak_4150	chr10	73930641	73933593	+	0		Intergenic	Intergenic	-9340	NR_160938	414236	Hs.585453	NM_001001791	ENSG00000222047	C10orf55	-	chromosome 10 open reading frame 55	ncRNA	1.0323	0.00382548	0.0132446
SOE_383	peak_4171	chr10	77939278	77941960	+	0		Intergenic	MIR3|SINE|MIR	13807	NR_024585	100128292	Hs.547908	NR_024585		DLG5-AS1	-	DLG5 antisense RNA 1	ncRNA	0.838514	0.00460665	0.0152794
SOE_384	peak_4173	chr10	77948344	77949890	+	0		Intergenic	Intergenic	22305	NR_024585	100128292	Hs.547908	NR_024585		DLG5-AS1	-	DLG5 antisense RNA 1	ncRNA	1.09587	0.000584162	0.00327497
SOE_385	peak_4231	chr10	83605851	83607168	+	0		Intergenic	Intergenic	70580	NR_134317	105378397	Hs.147725	NR_134317		LINC02650	-	long intergenic non-protein coding RNA 2650	ncRNA	0.992536	0.0175103	0.0428044
SOE_386	peak_4320	chr10	91749955	91750014	+	0		Intergenic	L1PA3|LINE|L1	48212	NR_108070	100507633	Hs.291528	NR_108070	ENSG00000228701	TNKS2-AS1	-	TNKS2 antisense RNA 1 (head to head)	ncRNA	1.62005	0.00447736	0.0149585
SOE_387	peak_4336	chr10	92821413	92823570	+	0		Intergenic	Intergenic	-4340	NM_001013848	54536	Hs.655657	NM_019053	ENSG00000138190	EXOC6	EXOC6A|SEC15|SEC15L|SEC15L1|SEC15L3|Sec15p	exocyst complex component 6	protein-coding	0.88263	0.0207469	0.04895
SOE_388	peak_4347	chr10	93871980	93874430	+	0		Intergenic	Intergenic	-20773	NM_001345993	159371	Hs.632085	NM_153226	ENSG00000176273	SLC35G1	C10orf60|POST|TMEM20	solute carrier family 35 member G1	protein-coding	1.97493	0.000614681	0.00339905
SOE_389	peak_4371	chr10	97689461	97690189	+	0		Intergenic	Intergenic	-2584	NM_021732	60370	Hs.23918	NM_021732	ENSG00000119986	AVPI1	PP5395|VIP32|VIT32	arginine vasopressin induced 1	protein-coding	0.793032	0.00380521	0.0131922
SOE_390	peak_4392	chr10	99627887	99631591	+	0		Intergenic	L1MB5|LINE|L1	-9300	NM_031212	81894	Hs.403790	NM_031212	ENSG00000155287	SLC25A28	MFRN2|MRS3/4|MRS4L|NPD016	solute carrier family 25 member 28	protein-coding	1.17855	0.00227948	0.00897255
SOE_391	peak_4393	chr10	99653514	99656946	+	0		Intergenic	AluSx|SINE|Alu	-4279	NM_020354	57089	Hs.28326	NM_020354	ENSG00000198018	ENTPD7	LALP1	ectonucleoside triphosphate diphosphohydrolase 7	protein-coding	1.25698	0.000235564	0.0016987
SOE_392	peak_4395	chr10	99774890	99781656	+	0		Intergenic	MER1B|DNA|hAT-Charlie	-4367	NM_000392	1244	Hs.368243	NM_000392	ENSG00000023839	ABCC2	ABC30|CMOAT|DJS|MRP2|cMRP	ATP binding cassette subfamily C member 2	protein-coding	1.18347	0.00491381	0.0160449
SOE_393	peak_4411	chr10	101715950	101718478	+	0		Intergenic	AluJb|SINE|Alu	-21919	NM_001323541	6468	Hs.500822	NM_022039	ENSG00000107829	FBXW4	DAC|FBW4|FBWD4|SHFM3|SHSF3	F-box and WD repeat domain containing 4	protein-coding	1.61693	4.92308e-05	0.000571841
SOE_394	peak_4431	chr10	103942155	103942642	+	0		Intergenic	AluSx1|SINE|Alu	-24214	NM_024928	79991	Hs.62314	NM_024928	ENSG00000107960	STN1	AAF-44|AAF44|OBFC1|RPA-32|bA541N10.2	STN1 subunit of CST complex	protein-coding	0.902231	0.00640017	0.0196331
SOE_395	peak_4482	chr10	113357616	113359412	+	0		Intergenic	Intergenic	-192317	NM_001177660	3026	Hs.422542	NM_004132	ENSG00000148702	HABP2	FSAP|HABP|HGFAL|NMTC5|PHBP	hyaluronan binding protein 2	protein-coding	1.41299	0.00945861	0.0265314
SOE_396	peak_4494	chr10	113787388	113789827	+	0		Intergenic	MIR|SINE|MIR	-10553	NR_039703	100616162		NR_039703	ENSG00000283656	MIR4483	-	microRNA 4483	ncRNA	1.35923	0.000303445	0.00202692
SOE_397	peak_4507	chr10	114933325	114934302	+	0		Intergenic	Intergenic	-4382	NM_139169	142940	Hs.21187	NM_139169	ENSG00000165832	TRUB1	PUS4	TruB pseudouridine synthase family member 1	protein-coding	1.86712	0.000191928	0.0014653
SOE_398	peak_4516	chr10	117838092	117838966	+	0		Intergenic	L1PA2|LINE|L1	-208292	NR_026941	255082	Hs.89387	NM_178816	ENSG00000177640	CASC2	C10orf5	cancer susceptibility 2	ncRNA	1.05887	0.00322077	0.01163
SOE_399	peak_4529	chr10	119099776	119102539	+	0		Intergenic	AluJb|SINE|Alu	-2956	NM_001303111	404636	Hs.434241	NM_207009	ENSG00000119979	DENND10	FAM45A	DENN domain containing 10	protein-coding	0.775404	0.00718151	0.0214775
SOE_400	peak_4537	chr10	119678942	119683397	+	0		Intergenic	Intergenic	29799	NM_004281	9531	Hs.523309	NM_004281	ENSG00000151929	BAG3	BAG-3|BIS|CAIR-1|MFM6	BCL2 associated athanogene 3	protein-coding	1.04568	0.00414556	0.0140798
SOE_401	peak_4543	chr10	120048775	120049210	+	0		Intergenic	Intergenic	90479	NR_039830	100616322		NR_039830	ENSG00000265370	MIR4682	-	microRNA 4682	ncRNA	1.77713	3.06041e-05	0.000414704
SOE_402	peak_4549	chr10	120944617	120947473	+	0		Intergenic	Intergenic	94683	NM_018117	55717	Hs.144447	NM_018117	ENSG00000120008	WDR11	BRWD2|DR11|HH14|SRI1|WDR15	WD repeat domain 11	protein-coding	0.932992	0.0174524	0.0426916
SOE_403	peak_4561	chr10	121036818	121037414	+	0		Intergenic	Intergenic	185754	NM_018117	55717	Hs.144447	NM_018117	ENSG00000120008	WDR11	BRWD2|DR11|HH14|SRI1|WDR15	WD repeat domain 11	protein-coding	1.32449	0.00555564	0.0176802
SOE_404	peak_4569	chr10	121103348	121108790	+	0		Intergenic	Intergenic	254707	NM_018117	55717	Hs.144447	NM_018117	ENSG00000120008	WDR11	BRWD2|DR11|HH14|SRI1|WDR15	WD repeat domain 11	protein-coding	1.54369	0.00209934	0.00844688
SOE_405	peak_4571	chr10	121153876	121156264	+	0		Intergenic	Intergenic	303708	NM_018117	55717	Hs.144447	NM_018117	ENSG00000120008	WDR11	BRWD2|DR11|HH14|SRI1|WDR15	WD repeat domain 11	protein-coding	1.49501	0.00106038	0.00509866
SOE_406	peak_4572	chr10	121157864	121160338	+	0		Intergenic	Intergenic	307739	NM_018117	55717	Hs.144447	NM_018117	ENSG00000120008	WDR11	BRWD2|DR11|HH14|SRI1|WDR15	WD repeat domain 11	protein-coding	0.959249	0.000619574	0.00341811
SOE_407	peak_4580	chr10	121238738	121243457	+	0		Intergenic	Intergenic	290217	NM_001320654	2263	Hs.533683	NM_000141	ENSG00000066468	FGFR2	BBDS|BEK|BFR-1|CD332|CEK3|CFD1|ECT1|JWS|K-SAM|KGFR|TK14|TK25	fibroblast growth factor receptor 2	protein-coding	1.26545	0.0145545	0.0370783
SOE_408	peak_4581	chr10	121243631	121246816	+	0		Intergenic	Intergenic	286091	NM_001320654	2263	Hs.533683	NM_000141	ENSG00000066468	FGFR2	BBDS|BEK|BFR-1|CD332|CEK3|CFD1|ECT1|JWS|K-SAM|KGFR|TK14|TK25	fibroblast growth factor receptor 2	protein-coding	1.40433	0.00221762	0.00878466
SOE_409	peak_4584	chr10	121262450	121265856	+	0		Intergenic	Intergenic	267161	NM_001320654	2263	Hs.533683	NM_000141	ENSG00000066468	FGFR2	BBDS|BEK|BFR-1|CD332|CEK3|CFD1|ECT1|JWS|K-SAM|KGFR|TK14|TK25	fibroblast growth factor receptor 2	protein-coding	1.53142	0.00161795	0.00696117
SOE_410	peak_4589	chr10	121302788	121303675	+	0		Intergenic	Intergenic	228083	NM_001320654	2263	Hs.533683	NM_000141	ENSG00000066468	FGFR2	BBDS|BEK|BFR-1|CD332|CEK3|CFD1|ECT1|JWS|K-SAM|KGFR|TK14|TK25	fibroblast growth factor receptor 2	protein-coding	1.15248	0.00664178	0.0202062
SOE_411	peak_4590	chr10	121307480	121309348	+	0		Intergenic	Intergenic	222900	NM_001320654	2263	Hs.533683	NM_000141	ENSG00000066468	FGFR2	BBDS|BEK|BFR-1|CD332|CEK3|CFD1|ECT1|JWS|K-SAM|KGFR|TK14|TK25	fibroblast growth factor receptor 2	protein-coding	1.4461	0.0153028	0.0386094
SOE_412	peak_4591	chr10	121311282	121314066	+	0		Intergenic	Intergenic	218640	NM_001320654	2263	Hs.533683	NM_000141	ENSG00000066468	FGFR2	BBDS|BEK|BFR-1|CD332|CEK3|CFD1|ECT1|JWS|K-SAM|KGFR|TK14|TK25	fibroblast growth factor receptor 2	protein-coding	1.40705	0.0114596	0.0307843
SOE_413	peak_4593	chr10	121324347	121326650	+	0		Intergenic	AluSz|SINE|Alu	205816	NM_001320654	2263	Hs.533683	NM_000141	ENSG00000066468	FGFR2	BBDS|BEK|BFR-1|CD332|CEK3|CFD1|ECT1|JWS|K-SAM|KGFR|TK14|TK25	fibroblast growth factor receptor 2	protein-coding	0.98564	0.00557347	0.017728
SOE_414	peak_4594	chr10	121331608	121332151	+	0		Intergenic	Intergenic	199435	NM_001320654	2263	Hs.533683	NM_000141	ENSG00000066468	FGFR2	BBDS|BEK|BFR-1|CD332|CEK3|CFD1|ECT1|JWS|K-SAM|KGFR|TK14|TK25	fibroblast growth factor receptor 2	protein-coding	0.750984	0.0047594	0.0156588
SOE_415	peak_4595	chr10	121332655	121333960	+	0		Intergenic	L2b|LINE|L2	198007	NM_001320654	2263	Hs.533683	NM_000141	ENSG00000066468	FGFR2	BBDS|BEK|BFR-1|CD332|CEK3|CFD1|ECT1|JWS|K-SAM|KGFR|TK14|TK25	fibroblast growth factor receptor 2	protein-coding	1.19264	0.00235173	0.00917046
SOE_416	peak_4601	chr10	121427427	121430379	+	0		Intergenic	Intergenic	102411	NM_001320654	2263	Hs.533683	NM_000141	ENSG00000066468	FGFR2	BBDS|BEK|BFR-1|CD332|CEK3|CFD1|ECT1|JWS|K-SAM|KGFR|TK14|TK25	fibroblast growth factor receptor 2	protein-coding	1.74758	0.00232989	0.00910878
SOE_417	peak_4605	chr10	121624078	121625613	+	0		Intergenic	Intergenic	-26387	NM_000141	2263	Hs.533683	NM_000141	ENSG00000066468	FGFR2	BBDS|BEK|BFR-1|CD332|CEK3|CFD1|ECT1|JWS|K-SAM|KGFR|TK14|TK25	fibroblast growth factor receptor 2	protein-coding	1.22224	0.00419494	0.0142065
SOE_418	peak_4606	chr10	121627079	121629018	+	0		Intergenic	Intergenic	-29590	NM_000141	2263	Hs.533683	NM_000141	ENSG00000066468	FGFR2	BBDS|BEK|BFR-1|CD332|CEK3|CFD1|ECT1|JWS|K-SAM|KGFR|TK14|TK25	fibroblast growth factor receptor 2	protein-coding	1.21026	0.0124784	0.0328334
SOE_419	peak_4608	chr10	121655020	121656223	+	0		Intergenic	Intergenic	-57163	NM_000141	2263	Hs.533683	NM_000141	ENSG00000066468	FGFR2	BBDS|BEK|BFR-1|CD332|CEK3|CFD1|ECT1|JWS|K-SAM|KGFR|TK14|TK25	fibroblast growth factor receptor 2	protein-coding	1.58856	0.000185035	0.00142838
SOE_420	peak_4610	chr10	121667751	121669583	+	0		Intergenic	Intergenic	-70209	NM_000141	2263	Hs.533683	NM_000141	ENSG00000066468	FGFR2	BBDS|BEK|BFR-1|CD332|CEK3|CFD1|ECT1|JWS|K-SAM|KGFR|TK14|TK25	fibroblast growth factor receptor 2	protein-coding	0.805602	0.000573322	0.00322921
SOE_421	peak_4612	chr10	121695313	121696428	+	0		Intergenic	MIR3|SINE|MIR	-97412	NM_000141	2263	Hs.533683	NM_000141	ENSG00000066468	FGFR2	BBDS|BEK|BFR-1|CD332|CEK3|CFD1|ECT1|JWS|K-SAM|KGFR|TK14|TK25	fibroblast growth factor receptor 2	protein-coding	1.06752	0.00548194	0.0174943
SOE_422	peak_4617	chr10	122348480	122350320	+	0		Intergenic	MIRb|SINE|MIR	-25308	NM_001001974	59338	Hs.643512	NM_021622	ENSG00000107679	PLEKHA1	TAPP1	pleckstrin homology domain containing A1	protein-coding	1.25478	0.0108671	0.0295042
SOE_423	peak_4656	chr10	124435253	124436222	+	0		Intergenic	L2b|LINE|L2	14298	NM_001146340	390010	Hs.290255	NM_001146340	ENSG00000229544	NKX1-2	C10orf121|NKX-1.1|bB238F13.2	NK1 homeobox 2	protein-coding	1.24217	0.00708588	0.0212496
SOE_424	peak_4665	chr10	125231133	125232529	+	0		Intergenic	MER5A1|DNA|hAT-Charlie	-70801	NM_001083914	1488	Hs.501345	NM_001329	ENSG00000175029	CTBP2	-	C-terminal binding protein 2	protein-coding	0.861467	0.0122631	0.032404
SOE_425	peak_4667	chr10	126881773	126882148	+	0		Intergenic	L1PA3|LINE|L1	-23449	NM_001380	1793	Hs.159195	NM_001380	ENSG00000150760	DOCK1	DOCK180|ced5	dedicator of cytokinesis 1	protein-coding	1.09087	0.00480437	0.0157687
SOE_426	peak_4720	chr11	514377	516553	+	0		Intergenic	L1MD|LINE|L1	-8223	NM_203388	6050	Hs.530687	NM_002939	ENSG00000023191	RNH1	RAI|RNH	ribonuclease/angiogenin inhibitor 1	protein-coding	1.64777	0.000348976	0.00224309
SOE_427	peak_4820	chr11	9357573	9358330	+	0		Intergenic	AluYm1|SINE|Alu	-26701	NM_006391	10527	Hs.744911	NM_006391	ENSG00000205339	IPO7	Imp7|RANBP7	importin 7	protein-coding	1.15036	0.000149133	0.00122306
SOE_428	peak_4878	chr11	13091870	13092610	+	0		Intergenic	Intergenic	82924	NM_001080521	644943	Hs.134650	NM_001080521	ENSG00000189431	RASSF10	-	Ras association domain family member 10	protein-coding	1.07721	0.00975916	0.0271561
SOE_429	peak_4879	chr11	13098220	13099030	+	0		Intergenic	Intergenic	89309	NM_001080521	644943	Hs.134650	NM_001080521	ENSG00000189431	RASSF10	-	Ras association domain family member 10	protein-coding	0.801296	0.00587365	0.0184224
SOE_430	peak_4880	chr11	13120174	13120739	+	0		Intergenic	Intergenic	111140	NM_001080521	644943	Hs.134650	NM_001080521	ENSG00000189431	RASSF10	-	Ras association domain family member 10	protein-coding	1.05151	0.0115828	0.0310304
SOE_431	peak_4883	chr11	13159114	13163267	+	0		Intergenic	Intergenic	-115462	NM_001351804	406	Hs.65734	NM_001178	ENSG00000133794	ARNTL	BMAL1|BMAL1c|JAP3|MOP3|PASD3|TIC|bHLHe5	aryl hydrocarbon receptor nuclear translocator like	protein-coding	1.44469	0.00616717	0.0190863
SOE_432	peak_4884	chr11	13163486	13163728	+	0		Intergenic	L2c|LINE|L2	-113045	NM_001351804	406	Hs.65734	NM_001178	ENSG00000133794	ARNTL	BMAL1|BMAL1c|JAP3|MOP3|PASD3|TIC|bHLHe5	aryl hydrocarbon receptor nuclear translocator like	protein-coding	1.22576	0.000108742	0.00097748
SOE_433	peak_4885	chr11	13167295	13169412	+	0		Intergenic	Intergenic	-108299	NM_001351804	406	Hs.65734	NM_001178	ENSG00000133794	ARNTL	BMAL1|BMAL1c|JAP3|MOP3|PASD3|TIC|bHLHe5	aryl hydrocarbon receptor nuclear translocator like	protein-coding	0.939974	0.00857233	0.0246194
SOE_434	peak_4886	chr11	13169519	13170327	+	0		Intergenic	Intergenic	-106729	NM_001351804	406	Hs.65734	NM_001178	ENSG00000133794	ARNTL	BMAL1|BMAL1c|JAP3|MOP3|PASD3|TIC|bHLHe5	aryl hydrocarbon receptor nuclear translocator like	protein-coding	0.799625	0.0116052	0.0310746
SOE_435	peak_4894	chr11	13663327	13664458	+	0		Intergenic	Intergenic	-4776	NM_032228	84188	Hs.501991	NM_032228	ENSG00000197601	FAR1	MLSTD2|PFCRD|SDR10E1	fatty acyl-CoA reductase 1	protein-coding	1.13556	0.012567	0.0330035
SOE_436	peak_4911	chr11	15864477	15867060	+	0		Intergenic	Intergenic	103853	NR_106721	102464826		NR_106721	ENSG00000284094	MIR6073	hsa-mir-6073	microRNA 6073	ncRNA	1.34552	0.00111556	0.00529252
SOE_437	peak_4913	chr11	15964942	15965524	+	0		Intergenic	Intergenic	4388	NR_106721	102464826		NR_106721	ENSG00000284094	MIR6073	hsa-mir-6073	microRNA 6073	ncRNA	0.798437	0.00788115	0.023059
SOE_438	peak_4917	chr11	17378127	17379390	+	0		Intergenic	MER61E|LTR|ERV1	9901	NM_000525	3767	Hs.248141	NM_000525	ENSG00000187486	KCNJ11	BIR|HHF2|IKATP|KIR6.2|MODY13|PHHI|TNDM3	potassium voltage-gated channel subfamily J member 11	protein-coding	1.23096	0.00869881	0.0248889
SOE_439	peak_4922	chr11	19243914	19245647	+	0		Intergenic	Intergenic	-3125	NM_001256372	79733	Hs.523526	NM_024680	ENSG00000129173	E2F8	E2F-8	E2F transcription factor 8	protein-coding	0.956253	0.00434197	0.0145891
SOE_440	peak_4930	chr11	24328019	24328281	+	0		Intergenic	L1HS|LINE|L1	-168903	NM_001252008	338645	Hs.144138	NM_001009909	ENSG00000187398	LUZP2	KFSP2566|PRO6246	leucine zipper protein 2	protein-coding	1.86205	0.00127019	0.00582016
SOE_441	peak_4935	chr11	27227358	27228056	+	0		Intergenic	Intergenic	-7594	NR_125767	103695435	Hs.196133	NR_125766	ENSG00000254560	BBOX1-AS1	-	BBOX1 antisense RNA 1	ncRNA	1.62277	0.000456891	0.00273102
SOE_442	peak_4936	chr11	27228529	27229236	+	0		Intergenic	Intergenic	-8769	NR_125767	103695435	Hs.196133	NR_125766	ENSG00000254560	BBOX1-AS1	-	BBOX1 antisense RNA 1	ncRNA	1.23746	0.00221144	0.00876343
SOE_443	peak_4938	chr11	27294086	27295421	+	0		Intergenic	Intergenic	68462	NM_030771	91057	Hs.143733	NM_030771	ENSG00000109881	CCDC34	L15|NY-REN-41|RAMA3	coiled-coil domain containing 34	protein-coding	1.10903	0.0112143	0.0302527
SOE_444	peak_4939	chr11	28342766	28344324	+	0		Intergenic	Intergenic	134003	NR_107035	102466876		NR_107035	ENSG00000273912	MIR8068	hsa-mir-8068	microRNA 8068	ncRNA	1.51504	0.000822625	0.00422254
SOE_445	peak_4950	chr11	32820422	32823266	+	0		Intergenic	Intergenic	-8083	NM_024081	79056	Hs.471695	NM_024081	ENSG00000135378	PRRG4	PRGP4|TMG4	proline rich and Gla domain 4	protein-coding	1.09474	0.00395543	0.0136
SOE_446	peak_4964	chr11	34044546	34045537	+	0		Intergenic	MER5A|DNA|hAT-Charlie	-6690	NM_203364	4076	Hs.471818	NM_005898	ENSG00000135387	CAPRIN1	GPIAP1|GPIP137|GRIP137|M11S1|RNG105|p137GPI	cell cycle associated protein 1	protein-coding	1.62562	0.000161743	0.0012975
SOE_447	peak_4966	chr11	34394172	34396769	+	0		Intergenic	L1PB1|LINE|L1	-37460	NM_145804	25841	Hs.23361	NM_145804	ENSG00000166016	ABTB2	ABTB2A|BTBD22	ankyrin repeat and BTB domain containing 2	protein-coding	1.65065	0.000135272	0.00114277
SOE_448	peak_4976	chr11	34594469	34595990	+	0		Intergenic	Intergenic	-25864	NM_012153	26298	Hs.653859	NM_012153	ENSG00000135373	EHF	ESE3|ESE3B|ESEJ	ETS homologous factor	protein-coding	1.23657	0.0107911	0.0293404
SOE_449	peak_4985	chr11	34684830	34686609	+	0		Intergenic	Intergenic	53153	NM_001206616	26298	Hs.653859	NM_012153	ENSG00000135373	EHF	ESE3|ESE3B|ESEJ	ETS homologous factor	protein-coding	1.57894	0.0119861	0.031855
SOE_450	peak_4994	chr11	34809082	34810753	+	0		Intergenic	L2a|LINE|L2	-106213	NM_001135024	8050	Hs.502315	NM_003477	ENSG00000110435	PDHX	DLDBP|E3BP|OPDX|PDHXD|PDX1|proX	pyruvate dehydrogenase complex component X	protein-coding	1.35825	0.0166912	0.0412367
SOE_451	peak_5032	chr11	35566967	35568901	+	0		Intergenic	L1MA3|LINE|L1	-37634	NM_001282675	25891	Hs.55044	NM_015430	ENSG00000149090	PAMR1	DKFZP586H2123|FP938|RAMP	peptidase domain containing associated with muscle regeneration 1	protein-coding	1.30068	0.00529349	0.0169932
SOE_452	peak_5033	chr11	35579257	35580392	+	0		Intergenic	Intergenic	-38636	NM_014344	24147	Hs.39384	NM_014344	ENSG00000179431	FJX1	-	four-jointed box kinase 1	protein-coding	1.07996	0.00712529	0.0213447
SOE_453	peak_5037	chr11	35621626	35623534	+	0		Intergenic	Intergenic	4120	NM_014344	24147	Hs.39384	NM_014344	ENSG00000179431	FJX1	-	four-jointed box kinase 1	protein-coding	0.8534	0.00202688	0.00822314
SOE_454	peak_5104	chr11	47193449	47194877	+	0		Intergenic	Intergenic	-7729	NM_016223	29763	Hs.334639	NM_016223	ENSG00000165912	PACSIN3	SDPIII	protein kinase C and casein kinase substrate in neurons 3	protein-coding	1.6999	0.000319564	0.00210691
SOE_455	peak_5125	chr11	49326087	49326887	+	0		Intergenic	LTR7|LTR|ERV1	-117885	NM_004476	2346	Hs.551896	NM_004476	ENSG00000086205	FOLH1	FGCP|FOLH|GCP2|GCPII|NAALAD1|NAALAdase|PSM|PSMA|mGCP	folate hydrolase 1	protein-coding	1.87266	0.00693734	0.0209169
SOE_456	peak_5139	chr11	57899568	57906399	+	0		Intergenic	MER4D1|LTR|ERV1	-120898	NM_001005212	219956	Hs.689841	NM_001005212	ENSG00000186509	OR9Q1	-	olfactory receptor family 9 subfamily Q member 1	protein-coding	1.89913	0.000690217	0.00370836
SOE_457	peak_5184	chr11	61166405	61168996	+	0		Intergenic	MLT1J|LTR|ERVL-MaLR	-6274	NM_017966	55048	Hs.523715	NM_017966	ENSG00000167987	VPS37C	-	VPS37C subunit of ESCRT-I	protein-coding	0.772287	0.0109591	0.0297133
SOE_458	peak_5225	chr11	63240454	63243017	+	0		Intergenic	Intergenic	-12083	NM_199352	387601	Hs.332119	NM_199352	ENSG00000196600	SLC22A25	HIMTP|UST6	solute carrier family 22 member 25	protein-coding	1.50315	0.00138972	0.00621141
SOE_459	peak_5229	chr11	63434867	63436209	+	0		Intergenic	L1PA2|LINE|L1	55629	NM_001146728	117245	Hs.410316	NM_054108	ENSG00000168004	PLAAT5	HRASLS5|HRLP5|HRSL5|PLAAT-5|RLP1|iNAT	phospholipase A and acyltransferase 5	protein-coding	1.92692	0.000239743	0.00171829
SOE_460	peak_5234	chr11	63564087	63569171	+	0		Intergenic	MLT2B1|LTR|ERVL	-3250	NM_017878	54979	Hs.272805	NM_017878	ENSG00000133328	PLAAT2	HRASLS2|PLA1/2-2|PLAAT-2	phospholipase A and acyltransferase 2	protein-coding	1.22303	0.00092391	0.0045981
SOE_461	peak_5235	chr11	63801771	63806123	+	0		Intergenic	AluSq|SINE|Alu	-9509	NM_138471	144097	Hs.502793	NM_138471	ENSG00000168005	SPINDOC	C11orf84|SPIN-DOC	spindlin interactor and repressor of chromatin binding	protein-coding	1.4129	0.00312789	0.011401
SOE_462	peak_5239	chr11	64323718	64325858	+	0		Intergenic	AluSz|SINE|Alu	6546	NM_001358516	25824	Hs.502823	NM_012094	ENSG00000126432	PRDX5	ACR1|AOEB166|B166|HEL-S-55|PLP|PMP20|PRDX6|PRXV|SBBI10|prx-V	peroxiredoxin 5	protein-coding	1.03282	0.0072245	0.021572
SOE_463	peak_5467	chr11	73779971	73780969	+	0		Intergenic	AluSx|SINE|Alu	-7404	NM_016055	51642	Hs.503239	NM_016055	ENSG00000175581	MRPL48	CGI-118|HSPC290|L48MT|MRP-L48	mitochondrial ribosomal protein L48	protein-coding	0.895834	0.00015472	0.0012559
SOE_464	peak_5472	chr11	74415627	74419878	+	0		Intergenic	Intergenic	18515	NR_039710	100616215		NR_039710	ENSG00000264402	MIR548AL	-	microRNA 548al	ncRNA	0.998097	1.79395e-05	0.000296086
SOE_465	peak_5475	chr11	74504196	74506695	+	0		Intergenic	AluY|SINE|Alu	-11721	NM_001329941	387787	Hs.591971	NM_001144869	ENSG00000175536	LIPT2	-	lipoyl(octanoyl) transferase 2	protein-coding	1.49622	0.000741559	0.00390835
SOE_466	peak_5476	chr11	74531531	74536570	+	0		Intergenic	AluSc|SINE|Alu	-40326	NM_001329941	387787	Hs.591971	NM_001144869	ENSG00000175536	LIPT2	-	lipoyl(octanoyl) transferase 2	protein-coding	1.31929	0.000549613	0.00312776
SOE_467	peak_5481	chr11	74552847	74553262	+	0		Intergenic	LTR38A1|LTR|ERV1	-39528	NM_006591	10714	Hs.82502	NM_006591	ENSG00000077514	POLD3	P66|P68|PPP1R128	DNA polymerase delta 3, accessory subunit	protein-coding	1.50404	0.00457186	0.0151974
SOE_468	peak_5546	chr11	77505317	77507361	+	0		Intergenic	MIR|SINE|MIR	-32276	NM_002576	5058	Hs.435714	NM_002576	ENSG00000149269	PAK1	IDDMSSD|PAKalpha	p21 (RAC1) activated kinase 1	protein-coding	0.968533	0.00690622	0.0208409
SOE_469	peak_5557	chr11	80698557	80699090	+	0		Intergenic	MER20|DNA|hAT-Charlie	63980	NR_120570	101928944	Hs.547927	NR_120570	ENSG00000255178	LINC02720	-	long intergenic non-protein coding RNA 2720	ncRNA	1.81461	0.0133742	0.0346983
SOE_470	peak_5558	chr11	80700206	80703101	+	0		Intergenic	MLT1A0|LTR|ERVL-MaLR	61150	NR_120570	101928944	Hs.547927	NR_120570	ENSG00000255178	LINC02720	-	long intergenic non-protein coding RNA 2720	ncRNA	2.27474	0.000986286	0.00482749
SOE_471	peak_5559	chr11	80718444	80720134	+	0		Intergenic	MER30|DNA|hAT-Charlie	43514	NR_120570	101928944	Hs.547927	NR_120570	ENSG00000255178	LINC02720	-	long intergenic non-protein coding RNA 2720	ncRNA	1.03867	0.00180096	0.00753504
SOE_472	peak_5560	chr11	80721486	80724296	+	0		Intergenic	MamRep605|LTR?|LTR?	39912	NR_120570	101928944	Hs.547927	NR_120570	ENSG00000255178	LINC02720	-	long intergenic non-protein coding RNA 2720	ncRNA	1.10396	0.0208244	0.0490855
SOE_473	peak_5598	chr11	87345190	87345462	+	0		Intergenic	L1HS|LINE|L1	307392	NM_022918	65084	Hs.188591	NM_022918	ENSG00000166575	TMEM135	PMP52	transmembrane protein 135	protein-coding	0.905715	0.0165402	0.0409147
SOE_474	peak_5612	chr11	88383017	88385530	+	0		Intergenic	L1MCc|LINE|L1	-46537	NM_148170	1075	Hs.128065	NM_001814	ENSG00000109861	CTSC	CPPI|DPP-I|DPP1|DPPI|HMS|JP|JPD|PALS|PDON1|PLS	cathepsin C	protein-coding	1.17154	0.000222146	0.00162746
SOE_475	peak_5621	chr11	89318438	89318839	+	0		Intergenic	L1PA2|LINE|L1	140763	NM_000372	7299	Hs.503555	NM_000372	ENSG00000077498	TYR	ATN|CMM8|OCA1|OCA1A|OCAIA|SHEP3	tyrosinase	protein-coding	1.71407	0.00710314	0.0212933
SOE_476	peak_5627	chr11	93136715	93137392	+	0		Intergenic	L1HS|LINE|L1	60373	NM_001286139	120103	Hs.148766	NM_152313	ENSG00000180773	SLC36A4	PAT4	solute carrier family 36 member 4	protein-coding	1.79925	0.000219232	0.0016117
SOE_477	peak_5646	chr11	95243742	95246670	+	0		Intergenic	Intergenic	-12731	NM_001271594	143686	Hs.120633	NM_144665	ENSG00000149212	SESN3	SEST3	sestrin 3	protein-coding	1.57757	0.000485287	0.00285608
SOE_478	peak_5653	chr11	95298502	95300180	+	0		Intergenic	Intergenic	-66866	NM_001271594	143686	Hs.120633	NM_144665	ENSG00000149212	SESN3	SEST3	sestrin 3	protein-coding	0.754351	0.00173346	0.0073299
SOE_479	peak_5654	chr11	95325007	95330573	+	0		Intergenic	MIRc|SINE|MIR	-95315	NM_001271594	143686	Hs.120633	NM_144665	ENSG00000149212	SESN3	SEST3	sestrin 3	protein-coding	1.25837	0.000424919	0.00259286
SOE_480	peak_5658	chr11	95358446	95361049	+	0		Intergenic	Intergenic	-127272	NM_001271594	143686	Hs.120633	NM_144665	ENSG00000149212	SESN3	SEST3	sestrin 3	protein-coding	0.952812	0.00599394	0.0186925
SOE_481	peak_5659	chr11	95362123	95365944	+	0		Intergenic	Intergenic	-131558	NM_001271594	143686	Hs.120633	NM_144665	ENSG00000149212	SESN3	SEST3	sestrin 3	protein-coding	0.881608	0.0117893	0.0314639
SOE_482	peak_5661	chr11	95404079	95405196	+	0		Intergenic	L1PB1|LINE|L1	-172162	NM_001271594	143686	Hs.120633	NM_144665	ENSG00000149212	SESN3	SEST3	sestrin 3	protein-coding	1.42198	0.00245097	0.00945629
SOE_483	peak_5662	chr11	95410509	95411886	+	0		Intergenic	L1PA6|LINE|L1	-178722	NM_001271594	143686	Hs.120633	NM_144665	ENSG00000149212	SESN3	SEST3	sestrin 3	protein-coding	1.17059	0.00179247	0.0075124
SOE_484	peak_5663	chr11	95412166	95413747	+	0		Intergenic	MIRb|SINE|MIR	-180481	NM_001271594	143686	Hs.120633	NM_144665	ENSG00000149212	SESN3	SEST3	sestrin 3	protein-coding	1.45748	0.00109445	0.00522156
SOE_485	peak_5665	chr11	95443507	95445351	+	0		Intergenic	MIRb|SINE|MIR	-211954	NM_001271594	143686	Hs.120633	NM_144665	ENSG00000149212	SESN3	SEST3	sestrin 3	protein-coding	1.28208	0.000651377	0.00355706
SOE_486	peak_5666	chr11	95451799	95455754	+	0		Intergenic	Intergenic	-221301	NM_001271594	143686	Hs.120633	NM_144665	ENSG00000149212	SESN3	SEST3	sestrin 3	protein-coding	1.33429	0.000188414	0.00144719
SOE_487	peak_5668	chr11	95456579	95457468	+	0		Intergenic	Intergenic	-224548	NM_001271594	143686	Hs.120633	NM_144665	ENSG00000149212	SESN3	SEST3	sestrin 3	protein-coding	1.05101	0.00339785	0.0121
SOE_488	peak_5669	chr11	95458647	95460834	+	0		Intergenic	Intergenic	-227265	NM_001271594	143686	Hs.120633	NM_144665	ENSG00000149212	SESN3	SEST3	sestrin 3	protein-coding	1.30653	3.89426e-05	0.000489592
SOE_489	peak_5671	chr11	95462943	95463981	+	0		Intergenic	Intergenic	-230987	NM_001271594	143686	Hs.120633	NM_144665	ENSG00000149212	SESN3	SEST3	sestrin 3	protein-coding	1.18694	0.00244111	0.00942514
SOE_490	peak_5673	chr11	95484039	95488498	+	0		Intergenic	Intergenic	-253793	NM_001271594	143686	Hs.120633	NM_144665	ENSG00000149212	SESN3	SEST3	sestrin 3	protein-coding	1.61276	7.84251e-05	0.000787528
SOE_491	peak_5675	chr11	95511691	95517942	+	0		Intergenic	Intergenic	274966	NM_001330357	143684	Hs.288304	NM_144664	ENSG00000077458	FAM76B	-	family with sequence similarity 76 member B	protein-coding	1.20413	0.000236517	0.00170199
SOE_492	peak_5676	chr11	95520411	95523529	+	0		Intergenic	MER3|DNA|hAT-Charlie	267812	NM_001330357	143684	Hs.288304	NM_144664	ENSG00000077458	FAM76B	-	family with sequence similarity 76 member B	protein-coding	1.35557	0.00374969	0.0130482
SOE_493	peak_5679	chr11	95552208	95553238	+	0		Intergenic	Intergenic	237059	NM_001330357	143684	Hs.288304	NM_144664	ENSG00000077458	FAM76B	-	family with sequence similarity 76 member B	protein-coding	1.53364	0.00151963	0.00663716
SOE_494	peak_5680	chr11	95554856	95558095	+	0		Intergenic	Intergenic	233307	NM_001330357	143684	Hs.288304	NM_144664	ENSG00000077458	FAM76B	-	family with sequence similarity 76 member B	protein-coding	1.7934	2.73387e-05	0.000384414
SOE_495	peak_5681	chr11	95559626	95560396	+	0		Intergenic	Intergenic	229771	NM_001330357	143684	Hs.288304	NM_144664	ENSG00000077458	FAM76B	-	family with sequence similarity 76 member B	protein-coding	0.973039	0.00357792	0.0125844
SOE_496	peak_5682	chr11	95577461	95578756	+	0		Intergenic	MLT1A1|LTR|ERVL-MaLR	211674	NM_001330357	143684	Hs.288304	NM_144664	ENSG00000077458	FAM76B	-	family with sequence similarity 76 member B	protein-coding	1.32247	0.0148565	0.037718
SOE_497	peak_5684	chr11	95592326	95593794	+	0		Intergenic	Intergenic	196722	NM_001330357	143684	Hs.288304	NM_144664	ENSG00000077458	FAM76B	-	family with sequence similarity 76 member B	protein-coding	0.846181	0.0172201	0.0422594
SOE_498	peak_5699	chr11	97460672	97461254	+	0		Intergenic	Intergenic	952538	NR_135097	105369443	Hs.599377	NR_135097	ENSG00000256684	LINC02737	-	long intergenic non-protein coding RNA 2737	ncRNA	2.51076	0.00339636	0.0120974
SOE_499	peak_5711	chr11	101720729	101721355	+	0		Intergenic	Intergenic	-137035	NM_004621	7225	Hs.159003	NM_004621	ENSG00000137672	TRPC6	FSGS2|TRP6	transient receptor potential cation channel subfamily C member 6	protein-coding	1.48432	0.00314521	0.0114444
SOE_500	peak_5714	chr11	102256026	102257264	+	0		Intergenic	ERVL-E-int|LTR|ERVL	-60839	NM_001165	330	Hs.127799	NM_001165	ENSG00000023445	BIRC3	AIP1|API2|CIAP2|HAIP1|HIAP1|IAP-1|MALT2|MIHC|RNF49|c-IAP2	baculoviral IAP repeat containing 3	protein-coding	1.49769	0.000416613	0.00256071
SOE_501	peak_5715	chr11	102267223	102268452	+	0		Intergenic	Intergenic	-49647	NM_001165	330	Hs.127799	NM_001165	ENSG00000023445	BIRC3	AIP1|API2|CIAP2|HAIP1|HIAP1|IAP-1|MALT2|MIHC|RNF49|c-IAP2	baculoviral IAP repeat containing 3	protein-coding	0.925454	0.0184428	0.0446393
SOE_502	peak_5716	chr11	102268608	102271746	+	0		Intergenic	Intergenic	-47307	NM_001165	330	Hs.127799	NM_001165	ENSG00000023445	BIRC3	AIP1|API2|CIAP2|HAIP1|HIAP1|IAP-1|MALT2|MIHC|RNF49|c-IAP2	baculoviral IAP repeat containing 3	protein-coding	0.79426	0.0196684	0.0469184
SOE_503	peak_5725	chr11	102515663	102517038	+	0		Intergenic	LTR47A|LTR|ERVL	14397	NM_002423	4316	Hs.2256	NM_002423	ENSG00000137673	MMP7	MMP-7|MPSL1|PUMP-1	matrix metallopeptidase 7	protein-coding	1.54483	0.00176219	0.00741748
SOE_504	peak_5739	chr11	102900667	102901029	+	0		Intergenic	L2a|LINE|L2	-25866	NM_002426	4321	Hs.1695	NM_002426	ENSG00000262406	MMP12	HME|ME|MME|MMP-12	matrix metallopeptidase 12	protein-coding	1.31934	0.00464857	0.0153798
SOE_505	peak_5741	chr11	102911801	102913207	+	0		Intergenic	Intergenic	-37522	NM_002426	4321	Hs.1695	NM_002426	ENSG00000262406	MMP12	HME|ME|MME|MMP-12	matrix metallopeptidase 12	protein-coding	1.30485	0.000323589	0.00212612
SOE_506	peak_5771	chr11	108616029	108617636	+	0		Intergenic	Intergenic	-23064	NM_015065	23086	Hs.28540	NM_015065	ENSG00000110723	EXPH5	SLAC2-B|SLAC2B	exophilin 5	protein-coding	1.93912	1.37325e-05	0.000248927
SOE_507	peak_5776	chr11	109038221	109038620	+	0		Intergenic	Intergenic	373351	NM_004398	1662	Hs.591931	NM_004398	ENSG00000178105	DDX10	Dbp4|HRH-J8	DEAD-box helicase 10	protein-coding	1.03741	0.00455945	0.0151641
SOE_508	peak_5779	chr11	109182748	109183353	+	0		Intergenic	L1HS|LINE|L1	-239140	NM_207645	399947	Hs.172982	NM_207645	ENSG00000185742	C11orf87	LOH11CR1A|NEURIM1	chromosome 11 open reading frame 87	protein-coding	2.10477	0.000581843	0.00326619
SOE_509	peak_5792	chr11	110311871	110313120	+	0		Intergenic	THE1C|LTR|ERVL-MaLR	-15783	NM_002906	5962	Hs.263671	NM_002906	ENSG00000137710	RDX	DFNB24	radixin	protein-coding	0.849152	0.000996596	0.00486369
SOE_510	peak_5802	chr11	110832718	110833818	+	0		Intergenic	Intergenic	-120079	NM_001258416	57569	Hs.6136	NM_020809	ENSG00000137727	ARHGAP20	RARHOGAP	Rho GTPase activating protein 20	protein-coding	0.902679	0.00234225	0.0091391
SOE_511	peak_5817	chr11	111422295	111423552	+	0		Intergenic	Intergenic	-4737	NR_046085	100132078	Hs.672662	NR_046085	ENSG00000255428	LOC100132078	-	uncharacterized LOC100132078	ncRNA	1.07286	0.00157656	0.00681916
SOE_512	peak_5818	chr11	111426091	111428915	+	0		Intergenic	Intergenic	-9317	NR_046085	100132078	Hs.672662	NR_046085	ENSG00000255428	LOC100132078	-	uncharacterized LOC100132078	ncRNA	1.18449	0.0152902	0.038596
SOE_513	peak_5825	chr11	112119571	112120915	+	0		Intergenic	Intergenic	33370	NM_003002	6392	Hs.356270	NM_003002	ENSG00000204370	SDHD	CBT1|CII-4|CWS3|PGL|PGL1|QPs3|SDH4|cybS	succinate dehydrogenase complex subunit D	protein-coding	1.22062	0.00985667	0.0273531
SOE_514	peak_5826	chr11	112121278	112122436	+	0		Intergenic	Intergenic	34984	NM_003002	6392	Hs.356270	NM_003002	ENSG00000204370	SDHD	CBT1|CII-4|CWS3|PGL|PGL1|QPs3|SDH4|cybS	succinate dehydrogenase complex subunit D	protein-coding	1.15492	0.0015417	0.00670586
SOE_515	peak_5828	chr11	112131053	112133052	+	0		Intergenic	Intergenic	32042	NM_001243211	3606	Hs.83077	NM_001562	ENSG00000150782	IL18	IGIF|IL-18|IL-1g|IL1F4	interleukin 18	protein-coding	1.22113	0.012976	0.0338563
SOE_516	peak_5830	chr11	112387856	112390644	+	0		Intergenic	L1ME1|LINE|L1	-92982	NR_120559	101928823	Hs.126118	NR_120559	ENSG00000254968	LINC02763	-	long intergenic non-protein coding RNA 2763	ncRNA	1.87123	0.00400379	0.0137158
SOE_517	peak_5847	chr11	113383947	113385703	+	0		Intergenic	Intergenic	-2954	NM_178510	255239	Hs.448473	NM_178510	ENSG00000170209	ANKK1	PKK2|sgK288	ankyrin repeat and kinase domain containing 1	protein-coding	1.31921	0.00146918	0.00648016
SOE_518	peak_5922	chr11	118844811	118846783	+	0		Intergenic	ERVL-E-int|LTR|ERVL	-38095	NM_001716	643	Hs.113916	NM_001716	ENSG00000160683	CXCR5	BLR1|CD185|MDR15	C-X-C motif chemokine receptor 5	protein-coding	1.02574	0.0196591	0.0468997
SOE_519	peak_5938	chr11	119584118	119585874	+	0		Intergenic	CpG	144204	NM_203285	5818	Hs.334846	NM_002855	ENSG00000110400	NECTIN1	CD111|CLPED1|ED4|HIgR|HV1S|HVEC|OFC7|PRR|PRR1|PVRL1|PVRR|PVRR1|SK-12|nectin-1	nectin cell adhesion molecule 1	protein-coding	0.752832	0.0192195	0.0460659
SOE_520	peak_5939	chr11	119589379	119590699	+	0		Intergenic	Intergenic	139161	NM_203285	5818	Hs.334846	NM_002855	ENSG00000110400	NECTIN1	CD111|CLPED1|ED4|HIgR|HV1S|HVEC|OFC7|PRR|PRR1|PVRL1|PVRR|PVRR1|SK-12|nectin-1	nectin cell adhesion molecule 1	protein-coding	1.38062	0.00787715	0.0230516
SOE_521	peak_5958	chr11	119992809	119995628	+	0		Intergenic	Intergenic	134635	NM_001330382	23650	Hs.504115	NM_012101	ENSG00000137699	TRIM29	ATDC	tripartite motif containing 29	protein-coding	1.35609	0.00201212	0.00817687
SOE_522	peak_5959	chr11	120009863	120011109	+	0		Intergenic	Intergenic	118367	NM_001330382	23650	Hs.504115	NM_012101	ENSG00000137699	TRIM29	ATDC	tripartite motif containing 29	protein-coding	0.883835	0.0175997	0.0429823
SOE_523	peak_5961	chr11	120054799	120059807	+	0		Intergenic	Intergenic	71550	NM_001330382	23650	Hs.504115	NM_012101	ENSG00000137699	TRIM29	ATDC	tripartite motif containing 29	protein-coding	1.90785	0.000162054	0.00129848
SOE_524	peak_5970	chr11	121248726	121251980	+	0		Intergenic	Intergenic	-42418	NM_006918	6309	Hs.287749	NM_006918	ENSG00000109929	SC5D	ERG3|S5DES|SC5DL	sterol-C5-desaturase	protein-coding	0.882003	0.0150929	0.0381738
SOE_525	peak_5973	chr11	121256473	121259641	+	0		Intergenic	L2c|LINE|L2	-34714	NM_006918	6309	Hs.287749	NM_006918	ENSG00000109929	SC5D	ERG3|S5DES|SC5DL	sterol-C5-desaturase	protein-coding	1.12054	0.0118647	0.0315986
SOE_526	peak_5974	chr11	121280321	121283776	+	0		Intergenic	L1PB2|LINE|L1	-10723	NM_006918	6309	Hs.287749	NM_006918	ENSG00000109929	SC5D	ERG3|S5DES|SC5DL	sterol-C5-desaturase	protein-coding	1.89504	0.00147675	0.00650271
SOE_527	peak_5988	chr11	121443854	121444132	+	0		Intergenic	LTR82B|LTR|ERVL	-8321	NM_003105	6653	Hs.368592	NM_003105	ENSG00000137642	SORL1	C11orf32|LR11|LRP9|SORLA|SorLA-1|gp250	sortilin related receptor 1	protein-coding	0.853286	0.00198125	0.00807729
SOE_528	peak_6071	chr11	129636842	129637658	+	0		Intergenic	Intergenic	-19981	NR_120582	101929557	Hs.385785	NR_120582	ENSG00000281097	LINC01395	-	long intergenic non-protein coding RNA 1395	ncRNA	1.58664	0.00593645	0.0185771
SOE_529	peak_6072	chr11	129638934	129640000	+	0		Intergenic	Intergenic	-22198	NR_120582	101929557	Hs.385785	NR_120582	ENSG00000281097	LINC01395	-	long intergenic non-protein coding RNA 1395	ncRNA	1.392	0.000521871	0.00300843
SOE_530	peak_6080	chr11	129803059	129804045	+	0		Intergenic	L1PB1|LINE|L1	-12229	NM_001331211	120224	Hs.504301	NM_138788	ENSG00000151715	TMEM45B	-	transmembrane protein 45B	protein-coding	1.60588	0.00832736	0.0240583
SOE_531	peak_6083	chr11	130036679	130038066	+	0		Intergenic	Intergenic	-32522	NM_001328686	334	Hs.370247	NM_001642	ENSG00000084234	APLP2	APLP-2|APPH|APPL2|CDEBP	amyloid beta precursor like protein 2	protein-coding	1.29211	0.000283886	0.00193582
SOE_532	peak_6101	chr11	131033446	131033626	+	0		Intergenic	Intergenic	-117049	NR_144939	399979	Hs.444024	NM_014758	ENSG00000120451	SNX19	CHET8	sorting nexin 19	protein-coding	1.06446	0.0125247	0.0329143
SOE_533	peak_6105	chr11	133854594	133855079	+	0		Intergenic	L1PB1|LINE|L1	-9323	NM_174927	219938	Hs.97541	NM_174927	ENSG00000166118	SPATA19	CT132|SPAS1|spergen1	spermatogenesis associated 19	protein-coding	1.69551	0.00722844	0.0215772
SOE_534	peak_6119	chr12	711807	713202	+	0		Intergenic	Intergenic	-40075	NM_018979	65125	Hs.744906	NM_014823	ENSG00000060237	WNK1	HSAN2|HSN2|KDP|PPP1R167|PRKWNK1|PSK|p65	WNK lysine deficient protein kinase 1	protein-coding	1.29377	8.11943e-05	0.000806704
SOE_535	peak_6121	chr12	723940	724949	+	0		Intergenic	Intergenic	-28135	NM_018979	65125	Hs.744906	NM_014823	ENSG00000060237	WNK1	HSAN2|HSN2|KDP|PPP1R167|PRKWNK1|PSK|p65	WNK lysine deficient protein kinase 1	protein-coding	0.769979	0.00711725	0.0213255
SOE_536	peak_6123	chr12	1519091	1519421	+	0		Intergenic	Intergenic	12936	NR_160736	107984507		NR_160736		LOC107984507	-	uncharacterized LOC107984507	ncRNA	0.940294	0.0115559	0.0309712
SOE_537	peak_6125	chr12	1541235	1541431	+	0		Intergenic	AluSc|SINE|Alu	-9141	NR_160736	107984507		NR_160736		LOC107984507	-	uncharacterized LOC107984507	ncRNA	0.923666	0.0209935	0.0493594
SOE_538	peak_6137	chr12	2944971	2945155	+	0		Intergenic	AluYk4|SINE|Alu	-14334	NM_003213	7004	Hs.94865	NM_003213	ENSG00000197905	TEAD4	EFTR-2|RTEF1|TCF13L1|TEF-3|TEF3|TEFR-1|hRTEF-1B	TEA domain transcription factor 4	protein-coding	0.835306	0.0184504	0.0446543
SOE_539	peak_6169	chr12	5135820	5136009	+	0		Intergenic	Intergenic	92035	NM_002234	3741	Hs.150208	NM_002234	ENSG00000130037	KCNA5	ATFB7|HCK1|HK2|HPCN1|KV1.5|PCN1	potassium voltage-gated channel subfamily A member 5	protein-coding	1.36777	0.00248113	0.00954018
SOE_540	peak_6171	chr12	5230774	5231493	+	0		Intergenic	Intergenic	12018	NR_120476	101929584	Hs.436529	NR_120476	ENSG00000256115	LINC02443	-	long intergenic non-protein coding RNA 2443	ncRNA	0.791821	0.0135774	0.0351136
SOE_541	peak_6173	chr12	5290257	5290366	+	0		Intergenic	L1PA3|LINE|L1	-47160	NR_120477	101929584	Hs.436529	NR_120476	ENSG00000256115	LINC02443	-	long intergenic non-protein coding RNA 2443	ncRNA	1.4298	0.0159451	0.0398214
SOE_542	peak_6174	chr12	5318391	5319553	+	0		Intergenic	Intergenic	-75821	NR_120477	101929584	Hs.436529	NR_120476	ENSG00000256115	LINC02443	-	long intergenic non-protein coding RNA 2443	ncRNA	2.04053	0.00020311	0.00152282
SOE_543	peak_6191	chr12	6248373	6252860	+	0		Intergenic	LTR105_Mam|LTR|ERVL	50216	NM_001769	928	Hs.114286	NM_001769	ENSG00000010278	CD9	BTCC-1|DRAP-27|MIC3|MRP-1|TSPAN-29|TSPAN29	CD9 molecule	protein-coding	0.776633	0.00863703	0.024753
SOE_544	peak_6199	chr12	6288048	6288880	+	0		Intergenic	L1M4|LINE|L1	-21972	NM_018173	55200	Hs.631660	NM_018173	ENSG00000008323	PLEKHG6	MyoGEF	pleckstrin homology and RhoGEF domain containing G6	protein-coding	0.919088	0.00443529	0.0148414
SOE_545	peak_6208	chr12	6429829	6435195	+	0		Intergenic	AluSq2|SINE|Alu	-12373	NM_001242	939	Hs.355307	NM_001242	ENSG00000139193	CD27	S152|S152. LPFS2|T14|TNFRSF7|Tp55	CD27 molecule	protein-coding	1.01247	0.00016205	0.00129848
SOE_546	peak_6255	chr12	9332952	9335463	+	0		Intergenic	Intergenic	-33257	NR_120479	101930452	Hs.734183	NR_120479	ENSG00000260423	LINC02367	-	long intergenic non-protein coding RNA 2367	ncRNA	1.3531	0.000902982	0.00452018
SOE_547	peak_6256	chr12	9346677	9347906	+	0		Intergenic	Intergenic	-20173	NR_120479	101930452	Hs.734183	NR_120479	ENSG00000260423	LINC02367	-	long intergenic non-protein coding RNA 2367	ncRNA	1.01984	0.00736474	0.0218872
SOE_548	peak_6260	chr12	9473698	9475149	+	0		Intergenic	L1PA13|LINE|L1	-26251	NR_033399	440081	Hs.447869	NM_004400		DDX12P	CHLR2|DDX12	DEAD/H-box helicase 12, pseudogene	pseudo	1.436	0.00465271	0.0153887
SOE_549	peak_6276	chr12	9872052	9873087	+	0		Intergenic	MER63B|DNA|hAT-Blackjack	-2710	NM_005127	9976	Hs.85201	NM_005127	ENSG00000110852	CLEC2B	AICL|CLECSF2|HP10085|IFNRG1	C-type lectin domain family 2 member B	protein-coding	1.18265	0.00700694	0.0210756
SOE_550	peak_6282	chr12	10360228	10361288	+	0		Intergenic	Intergenic	-3011	NR_120430	101928100	Hs.638425	NR_120430	ENSG00000245648	LOC101928100	-	uncharacterized LOC101928100	ncRNA	1.49925	0.000789153	0.00409446
SOE_551	peak_6299	chr12	12604580	12605930	+	0		Intergenic	Intergenic	-6621	NM_001310	1389	Hs.591156	NM_001310	ENSG00000111269	CREBL2	-	cAMP responsive element binding protein like 2	protein-coding	1.04853	0.00152494	0.00665026
SOE_552	peak_6300	chr12	12606053	12607809	+	0		Intergenic	Intergenic	-4945	NM_001310	1389	Hs.591156	NM_001310	ENSG00000111269	CREBL2	-	cAMP responsive element binding protein like 2	protein-coding	1.01353	6.29433e-06	0.000154615
SOE_553	peak_6303	chr12	12800069	12806155	+	0		Intergenic	Intergenic	-10234	NM_016355	51202	Hs.719938	NM_016355	ENSG00000213782	DDX47	E4-DBP|HQ0256|MSTP162|RRP3	DEAD-box helicase 47	protein-coding	1.28714	0.00069223	0.00371537
SOE_554	peak_6307	chr12	12870984	12873496	+	0		Intergenic	Intergenic	-3237	NR_003932	387841	Hs.631728	NR_003932	ENSG00000234498	RPL13AP20	RPL13A_9_1211	ribosomal protein L13a pseudogene 20	pseudo	1.27077	0.000297486	0.00200018
SOE_555	peak_6309	chr12	12881340	12886168	+	0		Intergenic	Intergenic	-7268	NM_003979	9052	Hs.631733	NM_003979	ENSG00000013588	GPRC5A	GPCR5A|PEIG-1|RAI3|RAIG1|TIG1	G protein-coupled receptor class C group 5 member A	protein-coding	0.885346	0.00190941	0.00786731
SOE_556	peak_6332	chr12	14238808	14241367	+	0		Intergenic	L3|LINE|CR1	-125545	NM_018179	55729	Hs.504856	NM_018179	ENSG00000171681	ATF7IP	AM|ATF-IP|MCAF|MCAF1|p621	activating transcription factor 7 interacting protein	protein-coding	0.986559	4.80447e-06	0.00013334
SOE_557	peak_6337	chr12	14307184	14308083	+	0		Intergenic	AluSg|SINE|Alu	-57999	NM_018179	55729	Hs.504856	NM_018179	ENSG00000171681	ATF7IP	AM|ATF-IP|MCAF|MCAF1|p621	activating transcription factor 7 interacting protein	protein-coding	0.991504	0.015375	0.0387381
SOE_558	peak_6365	chr12	16523751	16524977	+	0		Intergenic	Intergenic	81015	NM_001243611	55885	Hs.504908	NM_018640	ENSG00000048540	LMO3	RBTN3|RBTNL2|RHOM3|Rhom-3	LIM domain only 3	protein-coding	1.65856	0.00283966	0.010575
SOE_559	peak_6369	chr12	18039229	18040267	+	0		Intergenic	HERV9-int|LTR|ERV1	50445	NR_104413	79785	Hs.732831	NM_024730	ENSG00000111404	RERGL	-	RERG like	protein-coding	2.05542	0.00563515	0.0178651
SOE_560	peak_6376	chr12	19026148	19026455	+	0		Intergenic	AluJr|SINE|Alu	-103432	NM_001256470	54477	Hs.188614	NM_019012	ENSG00000052126	PLEKHA5	PEPP-2|PEPP2	pleckstrin homology domain containing A5	protein-coding	1.30899	0.0163594	0.0405907
SOE_561	peak_6381	chr12	19087509	19088798	+	0		Intergenic	Intergenic	-41580	NM_001256470	54477	Hs.188614	NM_019012	ENSG00000052126	PLEKHA5	PEPP-2|PEPP2	pleckstrin homology domain containing A5	protein-coding	1.27676	0.0143341	0.0366373
SOE_562	peak_6382	chr12	19095758	19097896	+	0		Intergenic	Intergenic	-32906	NM_001256470	54477	Hs.188614	NM_019012	ENSG00000052126	PLEKHA5	PEPP-2|PEPP2	pleckstrin homology domain containing A5	protein-coding	1.34561	1.2336e-05	0.000233208
SOE_563	peak_6383	chr12	19381091	19384000	+	0		Intergenic	MIR|SINE|MIR	-56947	NM_001114176	121536	Hs.126497	NM_153207	ENSG00000139154	AEBP2	-	AE binding protein 2	protein-coding	1.54671	0.00091515	0.00456381
SOE_564	peak_6386	chr12	19395816	19398370	+	0		Intergenic	AluSp|SINE|Alu	-42399	NM_001114176	121536	Hs.126497	NM_153207	ENSG00000139154	AEBP2	-	AE binding protein 2	protein-coding	1.38412	0.00859644	0.0246739
SOE_565	peak_6387	chr12	19400609	19403515	+	0		Intergenic	L1PBb|LINE|L1	-37430	NM_001114176	121536	Hs.126497	NM_153207	ENSG00000139154	AEBP2	-	AE binding protein 2	protein-coding	1.19454	0.00333221	0.0119346
SOE_566	peak_6390	chr12	19427542	19428905	+	0		Intergenic	AluJb|SINE|Alu	-11269	NM_001114176	121536	Hs.126497	NM_153207	ENSG00000139154	AEBP2	-	AE binding protein 2	protein-coding	1.04379	0.00769613	0.0226245
SOE_567	peak_6391	chr12	19430712	19432879	+	0		Intergenic	Intergenic	-7697	NM_001114176	121536	Hs.126497	NM_153207	ENSG00000139154	AEBP2	-	AE binding protein 2	protein-coding	1.19567	0.00018746	0.0014422
SOE_568	peak_6410	chr12	22130914	22131584	+	0		Intergenic	Intergenic	85031	NM_018686	55907	Hs.311346	NM_018686	ENSG00000111726	CMAS	CSS	cytidine monophosphate N-acetylneuraminic acid synthetase	protein-coding	1.69894	5.52545e-06	0.000144915
SOE_569	peak_6415	chr12	22436194	22437856	+	0		Intergenic	L1PB1|LINE|L1	-102311	NM_003034	6489	Hs.408614	NM_003034	ENSG00000111728	ST8SIA1	GD3S|SIAT8|SIAT8-A|SIAT8A|ST8SiaI	ST8 alpha-N-acetyl-neuraminide alpha-2,8-sialyltransferase 1	protein-coding	1.83859	4.08794e-05	0.000503063
SOE_570	peak_6416	chr12	22577506	22578427	+	0		Intergenic	L1M4|LINE|L1	-33420	NM_001286177	9847	Hs.271014	NM_014802	ENSG00000111731	C2CD5	CDP138|KIAA0528	C2 calcium dependent domain containing 5	protein-coding	1.26925	0.0031749	0.0115221
SOE_571	peak_6434	chr12	25256557	25257332	+	0		Intergenic	L2a|LINE|L2	-6015	NM_033360	3845	Hs.505033	NM_004985	ENSG00000133703	KRAS	C-K-RAS|CFC2|K-RAS2A|K-RAS2B|K-RAS4A|K-RAS4B|K-Ras|KI-RAS|KRAS1|KRAS2|NS|NS3|RALD|RASK2|c-Ki-ras2	KRAS proto-oncogene, GTPase	protein-coding	1.30231	0.000370926	0.00234611
SOE_572	peak_6436	chr12	25276366	25276677	+	0		Intergenic	Intergenic	-25592	NM_033360	3845	Hs.505033	NM_004985	ENSG00000133703	KRAS	C-K-RAS|CFC2|K-RAS2A|K-RAS2B|K-RAS4A|K-RAS4B|K-Ras|KI-RAS|KRAS1|KRAS2|NS|NS3|RALD|RASK2|c-Ki-ras2	KRAS proto-oncogene, GTPase	protein-coding	1.06457	0.000846639	0.00431439
SOE_573	peak_6441	chr12	25372482	25372731	+	0		Intergenic	AluSx|SINE|Alu	-121677	NM_033360	3845	Hs.505033	NM_004985	ENSG00000133703	KRAS	C-K-RAS|CFC2|K-RAS2A|K-RAS2B|K-RAS4A|K-RAS4B|K-Ras|KI-RAS|KRAS1|KRAS2|NS|NS3|RALD|RASK2|c-Ki-ras2	KRAS proto-oncogene, GTPase	protein-coding	1.10455	0.00697786	0.0210111
SOE_574	peak_6442	chr12	25373258	25373592	+	0		Intergenic	Intergenic	-122496	NM_033360	3845	Hs.505033	NM_004985	ENSG00000133703	KRAS	C-K-RAS|CFC2|K-RAS2A|K-RAS2B|K-RAS4A|K-RAS4B|K-Ras|KI-RAS|KRAS1|KRAS2|NS|NS3|RALD|RASK2|c-Ki-ras2	KRAS proto-oncogene, GTPase	protein-coding	1.16826	0.00327782	0.011789
SOE_575	peak_6452	chr12	25839876	25840183	+	0		Intergenic	Intergenic	34050	NR_036188	100422897		NR_036188	ENSG00000283603	MIR4302	-	microRNA 4302	ncRNA	1.14788	0.00703373	0.0211272
SOE_576	peak_6463	chr12	26158346	26159189	+	0		Intergenic	Intergenic	-33730	NM_030762	79365	Hs.177841	NM_030762	ENSG00000123095	BHLHE41	BHLHB3|DEC2|SHARP1|hDEC2	basic helix-loop-helix family member e41	protein-coding	0.826363	0.0147495	0.0374817
SOE_577	peak_6464	chr12	26238912	26240187	+	0		Intergenic	Intergenic	43976	NM_005086	8082	Hs.183428	NM_005086	ENSG00000123096	SSPN	DAGA5|KRAG|NSPN|SPN1|SPN2	sarcospan	protein-coding	0.768316	0.00994046	0.0275422
SOE_578	peak_6472	chr12	26317423	26320294	+	0		Intergenic	Intergenic	123285	NM_005086	8082	Hs.183428	NM_005086	ENSG00000123096	SSPN	DAGA5|KRAG|NSPN|SPN1|SPN2	sarcospan	protein-coding	0.971565	0.00199441	0.00811945
SOE_579	peak_6475	chr12	27048761	27049687	+	0		Intergenic	Intergenic	26666	NM_004264	9412	Hs.286145	NM_004264	ENSG00000152944	MED21	SRB7|SURB7|hSrb7	mediator complex subunit 21	protein-coding	1.29218	0.00229522	0.00900988
SOE_580	peak_6476	chr12	27051559	27053054	+	0		Intergenic	Intergenic	29748	NM_004264	9412	Hs.286145	NM_004264	ENSG00000152944	MED21	SRB7|SURB7|hSrb7	mediator complex subunit 21	protein-coding	1.69068	0.000333293	0.00216949
SOE_581	peak_6482	chr12	27147193	27148033	+	0		Intergenic	Intergenic	-65091	NM_001080406	728858	Hs.334003	NM_001080406	ENSG00000214700	C12orf71	-	chromosome 12 open reading frame 71	protein-coding	1.31954	0.00391664	0.0134901
SOE_582	peak_6483	chr12	27176294	27181935	+	0		Intergenic	L2c|LINE|L2	-65172	NM_015000	23012	Hs.184523	NM_015000	ENSG00000211455	STK38L	NDR2	serine/threonine kinase 38 like	protein-coding	1.58905	2.69528e-06	9.72692e-05
SOE_583	peak_6488	chr12	27225270	27227117	+	0		Intergenic	L3b|LINE|CR1	-18093	NM_015000	23012	Hs.184523	NM_015000	ENSG00000211455	STK38L	NDR2	serine/threonine kinase 38 like	protein-coding	0.902627	0.00285155	0.0106
SOE_584	peak_6501	chr12	27898789	27899892	+	0		Intergenic	Intergenic	70636	NM_198964	5744	Hs.591159	NM_002820	ENSG00000087494	PTHLH	BDE2|HHM|PLP|PTHR|PTHRP	parathyroid hormone like hormone	protein-coding	1.01602	0.00224754	0.00887765
SOE_585	peak_6502	chr12	27982125	27982378	+	0		Intergenic	Intergenic	-9518	NM_198965	5744	Hs.591159	NM_002820	ENSG00000087494	PTHLH	BDE2|HHM|PLP|PTHR|PTHRP	parathyroid hormone like hormone	protein-coding	1.48902	0.000772618	0.00403573
SOE_586	peak_6503	chr12	27987967	27990281	+	0		Intergenic	Intergenic	-16391	NM_198965	5744	Hs.591159	NM_002820	ENSG00000087494	PTHLH	BDE2|HHM|PLP|PTHR|PTHRP	parathyroid hormone like hormone	protein-coding	1.69645	0.000421695	0.00258077
SOE_587	peak_6504	chr12	27998147	28000755	+	0		Intergenic	Intergenic	-26718	NM_198965	5744	Hs.591159	NM_002820	ENSG00000087494	PTHLH	BDE2|HHM|PLP|PTHR|PTHRP	parathyroid hormone like hormone	protein-coding	1.55794	7.74184e-05	0.000781865
SOE_588	peak_6505	chr12	28013827	28014431	+	0		Intergenic	Intergenic	-41396	NM_198965	5744	Hs.591159	NM_002820	ENSG00000087494	PTHLH	BDE2|HHM|PLP|PTHR|PTHRP	parathyroid hormone like hormone	protein-coding	0.869934	0.0040183	0.0137536
SOE_589	peak_6506	chr12	28016451	28017476	+	0		Intergenic	L2b|LINE|L2	-44230	NM_198965	5744	Hs.591159	NM_002820	ENSG00000087494	PTHLH	BDE2|HHM|PLP|PTHR|PTHRP	parathyroid hormone like hormone	protein-coding	1.50605	0.00142846	0.00634022
SOE_590	peak_6507	chr12	28017736	28018050	+	0		Intergenic	MIR3|SINE|MIR	-45160	NM_198965	5744	Hs.591159	NM_002820	ENSG00000087494	PTHLH	BDE2|HHM|PLP|PTHR|PTHRP	parathyroid hormone like hormone	protein-coding	1.5705	0.00218306	0.00868134
SOE_591	peak_6508	chr12	28018226	28018716	+	0		Intergenic	Intergenic	-45738	NM_198965	5744	Hs.591159	NM_002820	ENSG00000087494	PTHLH	BDE2|HHM|PLP|PTHR|PTHRP	parathyroid hormone like hormone	protein-coding	1.81556	0.00087543	0.00442274
SOE_592	peak_6509	chr12	28020677	28024354	+	0		Intergenic	Intergenic	-49782	NM_198965	5744	Hs.591159	NM_002820	ENSG00000087494	PTHLH	BDE2|HHM|PLP|PTHR|PTHRP	parathyroid hormone like hormone	protein-coding	2.28855	2.89195e-06	0.000101145
SOE_593	peak_6510	chr12	28031761	28036377	+	0		Intergenic	Intergenic	-61336	NM_198965	5744	Hs.591159	NM_002820	ENSG00000087494	PTHLH	BDE2|HHM|PLP|PTHR|PTHRP	parathyroid hormone like hormone	protein-coding	2.55354	4.83696e-07	4.06888e-05
SOE_594	peak_6511	chr12	28050695	28051398	+	0		Intergenic	Intergenic	-78313	NM_198965	5744	Hs.591159	NM_002820	ENSG00000087494	PTHLH	BDE2|HHM|PLP|PTHR|PTHRP	parathyroid hormone like hormone	protein-coding	1.78364	0.00469952	0.0155064
SOE_595	peak_6512	chr12	28051664	28052423	+	0		Intergenic	Intergenic	-79310	NM_198965	5744	Hs.591159	NM_002820	ENSG00000087494	PTHLH	BDE2|HHM|PLP|PTHR|PTHRP	parathyroid hormone like hormone	protein-coding	1.35454	0.00130476	0.005934
SOE_596	peak_6514	chr12	28056685	28059103	+	0		Intergenic	Intergenic	-85161	NM_198965	5744	Hs.591159	NM_002820	ENSG00000087494	PTHLH	BDE2|HHM|PLP|PTHR|PTHRP	parathyroid hormone like hormone	protein-coding	2.46839	2.48977e-10	3.94903e-06
SOE_597	peak_6515	chr12	28065090	28067276	+	0		Intergenic	Intergenic	-93450	NM_198965	5744	Hs.591159	NM_002820	ENSG00000087494	PTHLH	BDE2|HHM|PLP|PTHR|PTHRP	parathyroid hormone like hormone	protein-coding	1.80431	1.82791e-05	0.000300596
SOE_598	peak_6516	chr12	28088386	28089892	+	0		Intergenic	Intergenic	-101317	NM_001352081	55297	Hs.653125	NM_018318	ENSG00000123106	CCDC91	HSD8|p56	coiled-coil domain containing 91	protein-coding	1.04751	0.0006921	0.00371537
SOE_599	peak_6520	chr12	28130410	28132099	+	0		Intergenic	Intergenic	-59202	NM_001352081	55297	Hs.653125	NM_018318	ENSG00000123106	CCDC91	HSD8|p56	coiled-coil domain containing 91	protein-coding	2.05241	8.47067e-06	0.000184932
SOE_600	peak_6521	chr12	28142900	28143420	+	0		Intergenic	Intergenic	-47296	NM_001352081	55297	Hs.653125	NM_018318	ENSG00000123106	CCDC91	HSD8|p56	coiled-coil domain containing 91	protein-coding	2.08068	0.000311809	0.0020654
SOE_601	peak_6522	chr12	28144105	28145417	+	0		Intergenic	L2c|LINE|L2	-45695	NM_001352081	55297	Hs.653125	NM_018318	ENSG00000123106	CCDC91	HSD8|p56	coiled-coil domain containing 91	protein-coding	2.39475	0.000434523	0.00263203
SOE_602	peak_6523	chr12	28145703	28146027	+	0		Intergenic	AluJr4|SINE|Alu	-44591	NM_001352081	55297	Hs.653125	NM_018318	ENSG00000123106	CCDC91	HSD8|p56	coiled-coil domain containing 91	protein-coding	1.18088	0.00319496	0.0115697
SOE_603	peak_6526	chr12	28550674	28552461	+	0		Intergenic	Intergenic	-360829	NR_148936	729291	Hs.129278	NR_148936		LOC729291	-	uncharacterized LOC729291	ncRNA	1.01293	1.52388e-05	0.000266441
SOE_604	peak_6529	chr12	28610803	28611444	+	0		Intergenic	MIRb|SINE|MIR	-420385	NR_148936	729291	Hs.129278	NR_148936		LOC729291	-	uncharacterized LOC729291	ncRNA	0.947356	0.00454094	0.0151225
SOE_605	peak_6531	chr12	28622124	28622528	+	0		Intergenic	Intergenic	-431588	NR_148936	729291	Hs.129278	NR_148936		LOC729291	-	uncharacterized LOC729291	ncRNA	1.28269	0.00573105	0.018077
SOE_606	peak_6538	chr12	30010218	30011097	+	0		Intergenic	Intergenic	-225898	NM_175861	83857	Hs.401954	NM_031920	ENSG00000133687	TMTC1	ARG99|OLF|TMTC1A	transmembrane O-mannosyltransferase targeting cadherins 1	protein-coding	1.55819	0.000618963	0.00341593
SOE_607	peak_6543	chr12	30531313	30532023	+	0		Intergenic	Intergenic	145576	NM_001190995	10526	Hs.505136	NM_006390	ENSG00000133704	IPO8	RANBP8	importin 8	protein-coding	1.14687	0.0120928	0.0320582
SOE_608	peak_6546	chr12	30545457	30546686	+	0		Intergenic	L1PBa1|LINE|L1	131173	NM_001190995	10526	Hs.505136	NM_006390	ENSG00000133704	IPO8	RANBP8	importin 8	protein-coding	2.21993	0.000632885	0.00347162
SOE_609	peak_6547	chr12	30588984	30589084	+	0		Intergenic	L1PA4|LINE|L1	88210	NM_001190995	10526	Hs.505136	NM_006390	ENSG00000133704	IPO8	RANBP8	importin 8	protein-coding	1.1153	0.0170192	0.041871
SOE_610	peak_6552	chr12	31204654	31206809	+	0		Intergenic	Intergenic	-4496	NR_153414	144203	Hs.524331	NM_173498	ENSG00000177359	OVOS2	-	alpha-2-macroglobulin like 1 pseudogene	pseudo	1.4527	0.000955721	0.00471206
SOE_611	peak_6556	chr12	31225524	31226298	+	0		Intergenic	CR1_Mam|LINE|CR1	-24676	NR_153414	144203	Hs.524331	NM_173498	ENSG00000177359	OVOS2	-	alpha-2-macroglobulin like 1 pseudogene	pseudo	1.25924	0.00561892	0.017835
SOE_612	peak_6561	chr12	31362180	31362699	+	0		Intergenic	Intergenic	6862	NR_146469	101929027	Hs.266041	NR_146469	ENSG00000256232	LINC02387	-	long intergenic non-protein coding RNA 2387	ncRNA	1.76241	5.87987e-06	0.000148033
SOE_613	peak_6566	chr12	31756890	31759524	+	0		Intergenic	AluY|SINE|Alu	-29033	NR_103523	196394	Hs.585084	NM_001113402	ENSG00000151743	AMN1	-	antagonist of mitotic exit network 1 homolog	protein-coding	1.19614	0.00127992	0.00584867
SOE_614	peak_6581	chr12	32901214	32902696	+	0		Intergenic	Intergenic	-5109	NM_001005242	5318	Hs.164384	NM_004572	ENSG00000057294	PKP2	ARVD9	plakophilin 2	protein-coding	1.04828	0.0030015	0.0110303
SOE_615	peak_6583	chr12	32919843	32920437	+	0		Intergenic	AluJr4|SINE|Alu	-23294	NM_001005242	5318	Hs.164384	NM_004572	ENSG00000057294	PKP2	ARVD9	plakophilin 2	protein-coding	0.899637	0.00904013	0.0256091
SOE_616	peak_6584	chr12	32970523	32971046	+	0		Intergenic	MER96B|DNA|hAT-Tip100	-73938	NM_001005242	5318	Hs.164384	NM_004572	ENSG00000057294	PKP2	ARVD9	plakophilin 2	protein-coding	1.21759	0.018685	0.0450948
SOE_617	peak_6586	chr12	33521320	33521477	+	0		Intergenic	L1PA6|LINE|L1	-81579	NM_198992	341359	Hs.118703	NM_198992	ENSG00000110975	SYT10	-	synaptotagmin 10	protein-coding	1.08863	0.00464211	0.015364
SOE_618	peak_6596	chr12	38385708	38386466	+	0		Intergenic	L1M4|LINE|L1	69313	NM_001308340	144245	Hs.259305	NM_001013620	ENSG00000175548	ALG10B	ALG10|KCR1	ALG10 alpha-1,2-glucosyltransferase B	protein-coding	1.08806	0.0193982	0.0463749
SOE_619	peak_6607	chr12	42757051	42757296	+	0		Intergenic	Intergenic	64957	NR_135028	105369739	Hs.126660	NR_135028	ENSG00000257114	LINC02450	-	long intergenic non-protein coding RNA 2450	ncRNA	0.944558	0.00299979	0.0110272
SOE_620	peak_6610	chr12	43810961	43813416	+	0		Intergenic	Intergenic	-5871	NR_073472	5756	Hs.189075	NM_002822	ENSG00000151239	TWF1	A6|PTK9	twinfilin actin binding protein 1	protein-coding	2.51346	1.64353e-07	2.60724e-05
SOE_621	peak_6626	chr12	46163619	46165562	+	0		Intergenic	Intergenic	101926	NM_001278389	81539	Hs.533770	NM_030674	ENSG00000111371	SLC38A1	ATA1|NAT2|SAT1|SNAT1	solute carrier family 38 member 1	protein-coding	1.26439	0.000176499	0.0013804
SOE_622	peak_6628	chr12	46657925	46666950	+	0		Intergenic	Intergenic	163560	NM_018018	55089	Hs.446077	NM_018018	ENSG00000139209	SLC38A4	ATA3|NAT3|PAAT|SNAT4	solute carrier family 38 member 4	protein-coding	1.0037	0.000160351	0.00129005
SOE_623	peak_6629	chr12	46674038	46679342	+	0		Intergenic	Intergenic	149307	NM_018018	55089	Hs.446077	NM_018018	ENSG00000139209	SLC38A4	ATA3|NAT3|PAAT|SNAT4	solute carrier family 38 member 4	protein-coding	1.70687	1.73397e-05	0.000288286
SOE_624	peak_6630	chr12	46702248	46704297	+	0		Intergenic	Intergenic	122725	NM_018018	55089	Hs.446077	NM_018018	ENSG00000139209	SLC38A4	ATA3|NAT3|PAAT|SNAT4	solute carrier family 38 member 4	protein-coding	1.8993	2.39795e-06	9.12877e-05
SOE_625	peak_6633	chr12	46920764	46922559	+	0		Intergenic	Intergenic	-95664	NM_001143824	55089	Hs.446077	NM_018018	ENSG00000139209	SLC38A4	ATA3|NAT3|PAAT|SNAT4	solute carrier family 38 member 4	protein-coding	0.889528	4.70965e-05	0.000555183
SOE_626	peak_6634	chr12	46937990	46939114	+	0		Intergenic	Intergenic	-112555	NM_001143824	55089	Hs.446077	NM_018018	ENSG00000139209	SLC38A4	ATA3|NAT3|PAAT|SNAT4	solute carrier family 38 member 4	protein-coding	2.00149	0.000230031	0.00166987
SOE_627	peak_6635	chr12	46982640	46984338	+	0		Intergenic	L1PA8|LINE|L1	-96114	NM_001281429	91523	Hs.560100	NM_138371	ENSG00000179715	PCED1B	FAM113B	PC-esterase domain containing 1B	protein-coding	0.826541	0.00656686	0.0200263
SOE_628	peak_6639	chr12	47248454	47250392	+	0		Intergenic	L1PB1|LINE|L1	-32980	NR_026544	100233209	Hs.657722	NR_026544	ENSG00000247774	PCED1B-AS1	-	PCED1B antisense RNA 1	ncRNA	1.3742	0.000399674	0.00248257
SOE_629	peak_6640	chr12	47267623	47268107	+	0		Intergenic	Intergenic	39534	NR_135024	105369747	Hs.88617	NR_135024		LOC105369747	-	uncharacterized LOC105369747	ncRNA	0.82999	0.0143048	0.0365743
SOE_630	peak_6641	chr12	47268294	47269836	+	0		Intergenic	Intergenic	38334	NR_135024	105369747	Hs.88617	NR_135024		LOC105369747	-	uncharacterized LOC105369747	ncRNA	0.952436	0.00377685	0.0131211
SOE_631	peak_6642	chr12	47270169	47273073	+	0		Intergenic	Intergenic	35778	NR_135024	105369747	Hs.88617	NR_135024		LOC105369747	-	uncharacterized LOC105369747	ncRNA	1.32716	2.21409e-05	0.000338484
SOE_632	peak_6651	chr12	47370926	47371970	+	0		Intergenic	AluY|SINE|Alu	-7179	NR_039715	100616478		NR_039715	ENSG00000264906	MIR4494	-	microRNA 4494	ncRNA	1.11428	0.00281721	0.0105101
SOE_633	peak_6657	chr12	47427015	47427328	+	0		Intergenic	L1PA3|LINE|L1	12163	NR_149087	111082992	Hs.380659	NR_149087		LINC02156	-	long intergenic non-protein coding RNA 2156	ncRNA	1.78095	9.97114e-05	0.00092507
SOE_634	peak_6658	chr12	47427512	47427782	+	0		Intergenic	L1PA3|LINE|L1	12639	NR_149087	111082992	Hs.380659	NR_149087		LINC02156	-	long intergenic non-protein coding RNA 2156	ncRNA	1.16673	0.00411166	0.014006
SOE_635	peak_6660	chr12	47555992	47559618	+	0		Intergenic	Intergenic	142797	NR_149087	111082992	Hs.380659	NR_149087		LINC02156	-	long intergenic non-protein coding RNA 2156	ncRNA	1.22482	0.0166065	0.0410529
SOE_636	peak_6718	chr12	50309598	50311248	+	0		Intergenic	L1MC4|LINE|L1	-26903	NM_016357	51474	Hs.525419	NM_016357	ENSG00000050405	LIMA1	EPLIN|LDLCQ8|SREBP3	LIM domain and actin binding 1	protein-coding	1.28054	0.000849828	0.00432439
SOE_637	peak_6725	chr12	51040000	51040796	+	0		Intergenic	AluSz6|SINE|Alu	-7822	NR_147098	25875	Hs.655272	NM_015416	ENSG00000050426	LETMD1	1110019O13Rik|HCCR|HCCR-1|HCCR-2|HCCR1|HCCR2|HCRR-2|SLC55A3	LETM1 domain containing 1	protein-coding	0.891011	0.0212436	0.0498257
SOE_638	peak_6743	chr12	52142465	52158211	+	0		Intergenic	Intergenic	41676	NM_182507	144501	Hs.140978	NM_182507	ENSG00000167767	KRT80	KB20	keratin 80	protein-coding	1.29649	0.00114787	0.00539737
SOE_639	peak_6754	chr12	52389317	52393483	+	0		Intergenic	Intergenic	-5748	NM_033045	3890	Hs.272336	NM_033045	ENSG00000161849	KRT84	HB4|KRTHB4	keratin 84	protein-coding	1.33552	0.000464017	0.00276322
SOE_640	peak_6762	chr12	52453813	52455866	+	0		Intergenic	Intergenic	-2693	NM_005555	3854	Hs.708950	NM_005555	ENSG00000185479	KRT6B	CK-6B|CK6B|K6B|KRTL1|PC2|PC4	keratin 6B	protein-coding	1.32118	0.00134703	0.00607396
SOE_641	peak_6763	chr12	52495707	52497390	+	0		Intergenic	Intergenic	-3291	NM_005554	3853	Hs.700779	NM_005554	ENSG00000205420	KRT6A	CK-6C|CK-6E|CK6A|CK6C|CK6D|K6A|K6C|K6D|KRT6C|KRT6D|PC3	keratin 6A	protein-coding	1.46751	0.000194998	0.00148196
SOE_642	peak_6765	chr12	52520706	52526634	+	0		Intergenic	Intergenic	-3276	NM_000424	3852	Hs.433845	NM_000424	ENSG00000186081	KRT5	CK5|DDD|DDD1|EBS2|K5|KRT5A	keratin 5	protein-coding	2.12576	8.52274e-06	0.000185686
SOE_643	peak_6766	chr12	52537570	52540268	+	0		Intergenic	Intergenic	14226	NM_033448	112802	Hs.660007	NM_033448	ENSG00000139648	KRT71	HYPT13|K6IRS1|KRT6IRS|KRT6IRS1	keratin 71	protein-coding	0.927107	0.0207993	0.0490517
SOE_644	peak_6769	chr12	52576745	52583795	+	0		Intergenic	Intergenic	-6427	NM_175053	121391	Hs.660125	NM_175053	ENSG00000170484	KRT74	ADWH|HTSS2|HYPT3|K6IRS4|KRT5C|KRT6IRS4	keratin 74	protein-coding	2.55871	1.77052e-05	0.000292909
SOE_645	peak_6776	chr12	52796729	52802831	+	0		Intergenic	Charlie23a|DNA|hAT-Charlie	-3663	NM_057088	3850	Hs.680652	NM_057088	ENSG00000186442	KRT3	CK3|K3	keratin 3	protein-coding	1.44837	0.00551491	0.0175735
SOE_646	peak_6777	chr12	52804624	52805362	+	0		Intergenic	Intergenic	-8876	NM_057088	3850	Hs.680652	NM_057088	ENSG00000186442	KRT3	CK3|K3	keratin 3	protein-coding	1.56155	0.00607743	0.0188694
SOE_647	peak_6779	chr12	52859677	52862798	+	0		Intergenic	L2c|LINE|L2	-12243	NM_173352	196374	Hs.665267	NM_173352	ENSG00000170423	KRT78	CK-78|K5B|K78|Kb40	keratin 78	protein-coding	1.29598	0.00663337	0.0201826
SOE_648	peak_6780	chr12	52865161	52881024	+	0		Intergenic	Intergenic	-24098	NM_173352	196374	Hs.665267	NM_173352	ENSG00000170423	KRT78	CK-78|K5B|K78|Kb40	keratin 78	protein-coding	1.90755	4.41081e-06	0.000128485
SOE_649	peak_6784	chr12	52971516	52972590	+	0		Intergenic	Intergenic	-22193	NM_001256293	3856	Hs.533782	NM_002273	ENSG00000170421	KRT8	CARD2|CK-8|CK8|CYK8|K2C8|K8|KO	keratin 8	protein-coding	1.22751	0.0162024	0.040299
SOE_650	peak_6787	chr12	52991790	52994603	+	0		Intergenic	MLT1J2|LTR|ERVL-MaLR	-13260	NM_001300821	1975	Hs.648394	NM_001417	ENSG00000063046	EIF4B	EIF-4B|PRO1843	eukaryotic translation initiation factor 4B	protein-coding	2.38567	5.23894e-05	0.000599424
SOE_651	peak_6801	chr12	53420951	53421672	+	0		Intergenic	AluSx|SINE|Alu	-2544	NM_001164690	269	Hs.659889	NM_020547	ENSG00000135409	AMHR2	AMHR|MISR2|MISRII|MRII	anti-Mullerian hormone receptor type 2	protein-coding	0.750506	0.00408751	0.0139514
SOE_652	peak_6819	chr12	54931475	54938001	+	0		Intergenic	Intergenic	38994	NM_001261844	9840	Hs.33187	NM_014796	ENSG00000135426	TESPA1	HSPC257|ITPRID3|KIAA0748	thymocyte expressed, positive selection associated 1	protein-coding	1.31805	0.00555481	0.0176793
SOE_653	peak_6844	chr12	56940793	56942502	+	0		Intergenic	Intergenic	-7239	NM_148897	121214	Hs.380178	NM_148897	ENSG00000170426	SDR9C7	ARCI13|RDHS|SDR-O|SDRO	short chain dehydrogenase/reductase family 9C member 7	protein-coding	1.06099	0.00108173	0.00517177
SOE_654	peak_6846	chr12	56965863	56966108	+	0		Intergenic	L1P2|LINE|L1	-6611	NM_001320108	8608	Hs.134958	NM_003708	ENSG00000139547	RDH16	RODH-4|SDR9C8|hRDH-E	retinol dehydrogenase 16	protein-coding	1.2647	0.0130915	0.034093
SOE_655	peak_6861	chr12	58058762	58059610	+	0		Intergenic	L1PA3|LINE|L1	-28706	NR_135022	105369785	Hs.539353	NR_135022	ENSG00000257541	LINC02403	-	long intergenic non-protein coding RNA 2403	ncRNA	1.40063	0.0101113	0.0278914
SOE_656	peak_6862	chr12	58067422	58069487	+	0		Intergenic	MLT2F|LTR|ERVL	-19438	NR_135022	105369785	Hs.539353	NR_135022	ENSG00000257541	LINC02403	-	long intergenic non-protein coding RNA 2403	ncRNA	2.0506	0.000360306	0.00229188
SOE_657	peak_6863	chr12	58070118	58071255	+	0		Intergenic	Charlie4z|DNA|hAT-Charlie	-17206	NR_135022	105369785	Hs.539353	NR_135022	ENSG00000257541	LINC02403	-	long intergenic non-protein coding RNA 2403	ncRNA	1.81573	0.00225894	0.00890939
SOE_658	peak_6865	chr12	58141828	58142630	+	0		Intergenic	Intergenic	54337	NR_135022	105369785	Hs.539353	NR_135022	ENSG00000257541	LINC02403	-	long intergenic non-protein coding RNA 2403	ncRNA	1.63308	0.000273228	0.00188559
SOE_659	peak_6866	chr12	58142890	58144121	+	0		Intergenic	Intergenic	55613	NR_135022	105369785	Hs.539353	NR_135022	ENSG00000257541	LINC02403	-	long intergenic non-protein coding RNA 2403	ncRNA	1.84473	0.000574354	0.00323294
SOE_660	peak_6867	chr12	58310458	58310647	+	0		Intergenic	Intergenic	222660	NR_135022	105369785	Hs.539353	NR_135022	ENSG00000257541	LINC02403	-	long intergenic non-protein coding RNA 2403	ncRNA	0.816294	0.0170933	0.0420206
SOE_661	peak_6869	chr12	58414129	58414451	+	0		Intergenic	Intergenic	-177412	NR_126341	100506869	Hs.290456	NR_126341	ENSG00000258231	LOC100506869	-	uncharacterized LOC100506869	ncRNA	0.936194	0.0114996	0.0308647
SOE_662	peak_6871	chr12	58415792	58416770	+	0		Intergenic	Intergenic	-175421	NR_126341	100506869	Hs.290456	NR_126341	ENSG00000258231	LOC100506869	-	uncharacterized LOC100506869	ncRNA	0.930781	0.000320042	0.00210936
SOE_663	peak_6872	chr12	58418875	58421411	+	0		Intergenic	Intergenic	-171559	NR_126341	100506869	Hs.290456	NR_126341	ENSG00000258231	LOC100506869	-	uncharacterized LOC100506869	ncRNA	1.16962	1.94255e-05	0.000312165
SOE_664	peak_6873	chr12	58423594	58427103	+	0		Intergenic	Intergenic	-166354	NR_126341	100506869	Hs.290456	NR_126341	ENSG00000258231	LOC100506869	-	uncharacterized LOC100506869	ncRNA	1.7511	6.00423e-11	1.90466e-06
SOE_665	peak_6875	chr12	58476609	58477872	+	0		Intergenic	L1PA3|LINE|L1	-114462	NR_126341	100506869	Hs.290456	NR_126341	ENSG00000258231	LOC100506869	-	uncharacterized LOC100506869	ncRNA	1.48382	0.00147883	0.00650914
SOE_666	peak_6884	chr12	58948998	58951452	+	0		Intergenic	L1PBa1|LINE|L1	-29687	NM_153377	121227	Hs.253736	NM_153377	ENSG00000139263	LRIG3	LIG3	leucine rich repeats and immunoglobulin like domains 3	protein-coding	2.60465	5.14796e-05	0.000592323
SOE_667	peak_6886	chr12	59036977	59037333	+	0		Intergenic	MIRc|SINE|MIR	-116617	NM_153377	121227	Hs.253736	NM_153377	ENSG00000139263	LRIG3	LIG3	leucine rich repeats and immunoglobulin like domains 3	protein-coding	0.810796	0.00075632	0.0039689
SOE_668	peak_6888	chr12	59039696	59044177	+	0		Intergenic	Intergenic	-121398	NM_153377	121227	Hs.253736	NM_153377	ENSG00000139263	LRIG3	LIG3	leucine rich repeats and immunoglobulin like domains 3	protein-coding	1.65429	1.82042e-09	8.84155e-06
SOE_669	peak_6889	chr12	59046319	59048063	+	0		Intergenic	Intergenic	-126653	NM_153377	121227	Hs.253736	NM_153377	ENSG00000139263	LRIG3	LIG3	leucine rich repeats and immunoglobulin like domains 3	protein-coding	1.19239	0.000385595	0.00241753
SOE_670	peak_6891	chr12	59055076	59056420	+	0		Intergenic	Intergenic	-135210	NM_153377	121227	Hs.253736	NM_153377	ENSG00000139263	LRIG3	LIG3	leucine rich repeats and immunoglobulin like domains 3	protein-coding	1.10485	0.00314232	0.0114368
SOE_671	peak_6892	chr12	59066143	59066981	+	0		Intergenic	Intergenic	-146024	NM_153377	121227	Hs.253736	NM_153377	ENSG00000139263	LRIG3	LIG3	leucine rich repeats and immunoglobulin like domains 3	protein-coding	1.31949	7.59703e-05	0.000771918
SOE_672	peak_6893	chr12	59067335	59067527	+	0		Intergenic	Intergenic	-146893	NM_153377	121227	Hs.253736	NM_153377	ENSG00000139263	LRIG3	LIG3	leucine rich repeats and immunoglobulin like domains 3	protein-coding	1.51328	0.00973343	0.0271004
SOE_673	peak_6894	chr12	59069314	59069759	+	0		Intergenic	Intergenic	-148998	NM_153377	121227	Hs.253736	NM_153377	ENSG00000139263	LRIG3	LIG3	leucine rich repeats and immunoglobulin like domains 3	protein-coding	0.79706	0.00342678	0.0121765
SOE_674	peak_6896	chr12	59076229	59080827	+	0		Intergenic	Intergenic	-157990	NM_153377	121227	Hs.253736	NM_153377	ENSG00000139263	LRIG3	LIG3	leucine rich repeats and immunoglobulin like domains 3	protein-coding	1.45506	1.77135e-06	7.64518e-05
SOE_675	peak_6899	chr12	59100972	59101633	+	0		Intergenic	L2c|LINE|L2	-180764	NM_153377	121227	Hs.253736	NM_153377	ENSG00000139263	LRIG3	LIG3	leucine rich repeats and immunoglobulin like domains 3	protein-coding	1.80461	0.00718771	0.021492
SOE_676	peak_6901	chr12	60148583	60148751	+	0		Intergenic	Intergenic	459297	NR_073055	9194	Hs.88156	NM_004731	ENSG00000118596	SLC16A7	MCT2	solute carrier family 16 member 7	protein-coding	1.02632	0.0210897	0.049545
SOE_677	peak_6902	chr12	60629370	60629854	+	0		Intergenic	Intergenic	940242	NR_073055	9194	Hs.88156	NM_004731	ENSG00000118596	SLC16A7	MCT2	solute carrier family 16 member 7	protein-coding	2.12016	0.0173886	0.0425553
SOE_678	peak_6903	chr12	60920362	60920856	+	0		Intergenic	MER44A|DNA|TcMar-Tigger	1231239	NR_073055	9194	Hs.88156	NM_004731	ENSG00000118596	SLC16A7	MCT2	solute carrier family 16 member 7	protein-coding	1.60927	0.00921703	0.0259942
SOE_679	peak_6912	chr12	62963263	62965003	+	0		Intergenic	Intergenic	-28983	NM_020700	57460	Hs.435479	NM_020700	ENSG00000111110	PPM1H	ARHCL1|NERPP-2C|URCC2	protein phosphatase, Mg2+/Mn2+ dependent 1H	protein-coding	0.985943	0.0136018	0.0351567
SOE_680	peak_6913	chr12	62965848	62967460	+	0		Intergenic	LTR10F|LTR|ERV1	-31504	NM_020700	57460	Hs.435479	NM_020700	ENSG00000111110	PPM1H	ARHCL1|NERPP-2C|URCC2	protein phosphatase, Mg2+/Mn2+ dependent 1H	protein-coding	1.55715	0.000903994	0.00452311
SOE_681	peak_6934	chr12	65648874	65649098	+	0		Intergenic	Intergenic	-6614	NR_120431	100507065	Hs.591038	NR_120431		LOC100507065	-	uncharacterized LOC100507065	ncRNA	1.30672	0.00219021	0.00870427
SOE_682	peak_6941	chr12	66823343	66824754	+	0		Intergenic	Intergenic	-19779	NM_001366723	23426	Hs.505946	NM_021150	ENSG00000155974	GRIP1	FRASRS3|GRIP	glutamate receptor interacting protein 1	protein-coding	1.51279	0.0197929	0.0471126
SOE_683	peak_6980	chr12	68478629	68480160	+	0		Intergenic	Intergenic	-27910	NR_120458	100507195	Hs.450772	NR_120458	ENSG00000251301	LINC02384	-	long intergenic non-protein coding RNA 2384	ncRNA	1.17116	0.000306282	0.00204115
SOE_684	peak_6981	chr12	68480595	68484170	+	0		Intergenic	Intergenic	-30898	NR_120458	100507195	Hs.450772	NR_120458	ENSG00000251301	LINC02384	-	long intergenic non-protein coding RNA 2384	ncRNA	0.910087	0.00167994	0.00717145
SOE_685	peak_6989	chr12	68583692	68584297	+	0		Intergenic	AluSq10|SINE|Alu	-26905	NM_001010942	5908	Hs.369920	NM_015646	ENSG00000127314	RAP1B	K-REV|RAL1B	RAP1B, member of RAS oncogene family	protein-coding	0.819282	0.0176469	0.0430745
SOE_686	peak_6990	chr12	68585014	68585695	+	0		Intergenic	AluJo|SINE|Alu	-25545	NM_001010942	5908	Hs.369920	NM_015646	ENSG00000127314	RAP1B	K-REV|RAL1B	RAP1B, member of RAS oncogene family	protein-coding	1.11504	0.000145108	0.00119841
SOE_687	peak_7024	chr12	69966007	69966202	+	0		Intergenic	L2b|LINE|L2	140877	NM_182530	196446	Hs.253773	NM_182530	ENSG00000166268	MYRFL	C12orf15|C12orf28|bcm1377	myelin regulatory factor like	protein-coding	0.986319	0.0199829	0.0475151
SOE_688	peak_7025	chr12	69967150	69967670	+	0		Intergenic	Intergenic	142183	NM_182530	196446	Hs.253773	NM_182530	ENSG00000166268	MYRFL	C12orf15|C12orf28|bcm1377	myelin regulatory factor like	protein-coding	1.04946	0.0160273	0.0399732
SOE_689	peak_7026	chr12	69971840	69972666	+	0		Intergenic	MER5A1|DNA|hAT-Charlie	147026	NM_182530	196446	Hs.253773	NM_182530	ENSG00000166268	MYRFL	C12orf15|C12orf28|bcm1377	myelin regulatory factor like	protein-coding	0.892396	0.0144121	0.0367833
SOE_690	peak_7030	chr12	70012257	70012771	+	0		Intergenic	L1M1|LINE|L1	187287	NM_182530	196446	Hs.253773	NM_182530	ENSG00000166268	MYRFL	C12orf15|C12orf28|bcm1377	myelin regulatory factor like	protein-coding	1.19746	0.013894	0.035743
SOE_691	peak_7031	chr12	70013674	70013871	+	0		Intergenic	L1PA2|LINE|L1	188545	NM_182530	196446	Hs.253773	NM_182530	ENSG00000166268	MYRFL	C12orf15|C12orf28|bcm1377	myelin regulatory factor like	protein-coding	1.51118	0.000943243	0.00467013
SOE_692	peak_7034	chr12	70048274	70051285	+	0		Intergenic	Intergenic	-193251	NM_001199302	4848	Hs.133350	NM_014515	ENSG00000111596	CNOT2	CDC36|HSPC131|NOT2|NOT2H	CCR4-NOT transcription complex subunit 2	protein-coding	0.789373	0.0043384	0.0145787
SOE_693	peak_7042	chr12	71709975	71711457	+	0		Intergenic	Intergenic	24634	NM_018279	55266	Hs.644802	NM_018279	ENSG00000139291	TMEM19	-	transmembrane protein 19	protein-coding	1.23252	0.000887653	0.004466
SOE_694	peak_7043	chr12	71717912	71722033	+	0		Intergenic	Intergenic	33890	NM_018279	55266	Hs.644802	NM_018279	ENSG00000139291	TMEM19	-	transmembrane protein 19	protein-coding	1.13616	0.0014506	0.00641962
SOE_695	peak_7045	chr12	74042880	74043164	+	0		Intergenic	Intergenic	249609	NR_038300	100507377	Hs.455715	NR_038300	ENSG00000251138	LOC100507377	-	uncharacterized LOC100507377	ncRNA	1.57509	0.0077634	0.0227712
SOE_696	peak_7058	chr12	75640593	75641966	+	0		Intergenic	Intergenic	-129670	NM_007043	11103	Hs.645517	NM_007043	ENSG00000111615	KRR1	HRB2|RIP-1	KRR1 small subunit processome component homolog	protein-coding	1.07622	0.00286068	0.010626
SOE_697	peak_7059	chr12	75656040	75661648	+	0		Intergenic	Intergenic	-147235	NM_007043	11103	Hs.645517	NM_007043	ENSG00000111615	KRR1	HRB2|RIP-1	KRR1 small subunit processome component homolog	protein-coding	1.42508	8.26556e-06	0.000181795
SOE_698	peak_7060	chr12	75683189	75686839	+	0		Intergenic	Intergenic	-173405	NM_007043	11103	Hs.645517	NM_007043	ENSG00000111615	KRR1	HRB2|RIP-1	KRR1 small subunit processome component homolog	protein-coding	1.04454	0.00293914	0.0108502
SOE_699	peak_7061	chr12	75690115	75691310	+	0		Intergenic	Intergenic	-179103	NM_007043	11103	Hs.645517	NM_007043	ENSG00000111615	KRR1	HRB2|RIP-1	KRR1 small subunit processome component homolog	protein-coding	1.15616	0.000433952	0.00263061
SOE_700	peak_7065	chr12	75710287	75716264	+	0		Intergenic	Intergenic	-201666	NM_007043	11103	Hs.645517	NM_007043	ENSG00000111615	KRR1	HRB2|RIP-1	KRR1 small subunit processome component homolog	protein-coding	0.921563	0.00357244	0.0125693
SOE_701	peak_7076	chr12	75862582	75863980	+	0		Intergenic	LTR90A|LTR|LTR	168495	NM_007350	22822	Hs.602085	NM_007350	ENSG00000139289	PHLDA1	DT1P1B11|PHRIP|TDAG51	pleckstrin homology like domain family A member 1	protein-coding	1.67787	6.54506e-06	0.000158369
SOE_702	peak_7104	chr12	79563718	79563743	+	0		Intergenic	Intergenic	126850	NM_001354732	5074	Hs.643130	NM_002583	ENSG00000177425	PAWR	PAR4|Par-4	pro-apoptotic WT1 regulator	protein-coding	0.94314	0.00747903	0.0221501
SOE_703	peak_7108	chr12	80776862	80778941	+	0		Intergenic	MER54A|LTR|ERVL	14747	NR_120470	101928420	Hs.739989	NR_120468	ENSG00000257741	LINC01490	-	long intergenic non-protein coding RNA 1490	ncRNA	1.42349	5.47454e-06	0.0001442
SOE_704	peak_7113	chr12	82650469	82652363	+	0		Intergenic	Intergenic	-35490	NM_001320321	160335	Hs.577775	NM_152588	ENSG00000179104	TMTC2	IBDBP1	transmembrane O-mannosyltransferase targeting cadherins 2	protein-coding	1.7428	7.89816e-05	0.000791613
SOE_705	peak_7117	chr12	85568415	85569436	+	0		Intergenic	Intergenic	267484	NM_005447	9182	Hs.527881	NM_005447	ENSG00000198774	RASSF9	P-CIP1|PAMCI|PCIP1	Ras association domain family member 9	protein-coding	1.43787	0.000766006	0.00400779
SOE_706	peak_7119	chr12	85643393	85644328	+	0		Intergenic	FLAM_C|SINE|Alu	192549	NM_005447	9182	Hs.527881	NM_005447	ENSG00000198774	RASSF9	P-CIP1|PAMCI|PCIP1	Ras association domain family member 9	protein-coding	2.36363	0.000380738	0.00239449
SOE_707	peak_7121	chr12	85674658	85675956	+	0		Intergenic	Intergenic	161102	NM_005447	9182	Hs.527881	NM_005447	ENSG00000198774	RASSF9	P-CIP1|PAMCI|PCIP1	Ras association domain family member 9	protein-coding	2.1056	0.0033442	0.0119634
SOE_708	peak_7129	chr12	87150983	87152873	+	0		Intergenic	L1PB1|LINE|L1	-178811	NR_135020	105369879	Hs.552351	NR_135020		LOC105369879	-	uncharacterized LOC105369879	ncRNA	1.83227	4.80343e-05	0.00056206
SOE_709	peak_7130	chr12	87439490	87441040	+	0		Intergenic	LTR8B|LTR|ERV1	109526	NR_135020	105369879	Hs.552351	NR_135020		LOC105369879	-	uncharacterized LOC105369879	ncRNA	1.37737	0.000309952	0.00205697
SOE_710	peak_7132	chr12	88297691	88301020	+	0		Intergenic	Intergenic	157048	NM_181783	160418	Hs.331268	NM_181783	ENSG00000139324	TMTC3	LIS8|SMILE	transmembrane O-mannosyltransferase targeting cadherins 3	protein-coding	1.16033	0.00114552	0.00539382
SOE_711	peak_7147	chr12	88847578	88847808	+	0		Intergenic	L1PA3|LINE|L1	171999	NR_038385	728084	Hs.132563	NR_038385	ENSG00000246363	LINC02458	-	long intergenic non-protein coding RNA 2458	ncRNA	1.40013	0.00696911	0.0209907
SOE_712	peak_7155	chr12	88943979	88945167	+	0		Intergenic	Intergenic	75119	NR_038385	728084	Hs.132563	NR_038385	ENSG00000246363	LINC02458	-	long intergenic non-protein coding RNA 2458	ncRNA	0.990284	0.00946207	0.0265319
SOE_713	peak_7208	chr12	90128419	90129876	+	0		Intergenic	Intergenic	-164171	NR_135018	105369893	Hs.577777	NR_135018		LINC02392	-	long intergenic non-protein coding RNA 2392	ncRNA	1.18064	0.00127247	0.00582274
SOE_714	peak_7211	chr12	90574812	90575173	+	0		Intergenic	L1MA3|LINE|L1	281674	NR_135018	105369893	Hs.577777	NR_135018		LINC02392	-	long intergenic non-protein coding RNA 2392	ncRNA	1.05532	0.00392756	0.0135159
SOE_715	peak_7215	chr12	90816113	90816567	+	0		Intergenic	MER5A|DNA|hAT-Charlie	-101683	NR_038868	439916	Hs.350600	NM_001039384	ENSG00000196243	LINC00615	C12orf37	long intergenic non-protein coding RNA 615	ncRNA	2.69539	4.25335e-05	0.000516305
SOE_716	peak_7216	chr12	90817212	90817955	+	0		Intergenic	Intergenic	-100440	NR_038868	439916	Hs.350600	NM_001039384	ENSG00000196243	LINC00615	C12orf37	long intergenic non-protein coding RNA 615	ncRNA	2.10659	0.00227585	0.00896157
SOE_717	peak_7217	chr12	90842284	90843292	+	0		Intergenic	L2a|LINE|L2	-75235	NR_038868	439916	Hs.350600	NM_001039384	ENSG00000196243	LINC00615	C12orf37	long intergenic non-protein coding RNA 615	ncRNA	1.47409	0.000258655	0.00181528
SOE_718	peak_7219	chr12	90853682	90854148	+	0		Intergenic	Intergenic	-64108	NR_038868	439916	Hs.350600	NM_001039384	ENSG00000196243	LINC00615	C12orf37	long intergenic non-protein coding RNA 615	ncRNA	1.45064	0.00701381	0.0210893
SOE_719	peak_7220	chr12	90854730	90855003	+	0		Intergenic	Intergenic	-63157	NR_038868	439916	Hs.350600	NM_001039384	ENSG00000196243	LINC00615	C12orf37	long intergenic non-protein coding RNA 615	ncRNA	1.81654	0.0110968	0.0299892
SOE_720	peak_7223	chr12	90895653	90897320	+	0		Intergenic	Intergenic	-21537	NR_038868	439916	Hs.350600	NM_001039384	ENSG00000196243	LINC00615	C12orf37	long intergenic non-protein coding RNA 615	ncRNA	2.72524	5.6465e-05	0.000628418
SOE_721	peak_7224	chr12	90898141	90898901	+	0		Intergenic	Intergenic	-19502	NR_038868	439916	Hs.350600	NM_001039384	ENSG00000196243	LINC00615	C12orf37	long intergenic non-protein coding RNA 615	ncRNA	1.95294	0.000258255	0.0018135
SOE_722	peak_7226	chr12	90904736	90907818	+	0		Intergenic	Intergenic	-11746	NR_038868	439916	Hs.350600	NM_001039384	ENSG00000196243	LINC00615	C12orf37	long intergenic non-protein coding RNA 615	ncRNA	2.27199	0.000155825	0.00126207
SOE_723	peak_7230	chr12	91119564	91120050	+	0		Intergenic	Intergenic	-8313	NM_002345	4060	Hs.406475	NM_002345	ENSG00000139329	LUM	LDC|SLRR2D	lumican	protein-coding	1.36271	0.00252912	0.00967426
SOE_724	peak_7234	chr12	91219343	91220722	+	0		Intergenic	MIRb|SINE|MIR	-37215	NM_001920	1634	Hs.156316	NM_001920	ENSG00000011465	DCN	CSCD|DSPG2|PG40|PGII|PGS2|SLRR1B	decorin	protein-coding	0.933738	0.00975048	0.0271368
SOE_725	peak_7253	chr12	91864417	91868472	+	0		Intergenic	Intergenic	275269	NR_046159	256021	Hs.651357	NM_001256373	ENSG00000257242	LINC01619	C12orf79	long intergenic non-protein coding RNA 1619	ncRNA	1.34569	0.00370126	0.0129208
SOE_726	peak_7282	chr12	92542969	92545043	+	0		Intergenic	Intergenic	77327	NR_144532	100507616	Hs.339918	NR_144532		LINC02397	-	long intergenic non-protein coding RNA 2397	ncRNA	0.783137	0.00396016	0.0136098
SOE_727	peak_7305	chr12	93624132	93626047	+	0		Intergenic	Intergenic	-52282	NR_135147	8738	Hs.38533	NM_003805	ENSG00000169372	CRADD	MRT34|RAIDD	CASP2 and RIPK1 domain containing adaptor with death domain	protein-coding	1.44795	1.62873e-06	7.25811e-05
SOE_728	peak_7313	chr12	94046446	94047456	+	0		Intergenic	Intergenic	-101626	NM_005761	10154	Hs.584845	NM_005761	ENSG00000136040	PLXNC1	CD232|PLXN-C1|VESPR	plexin C1	protein-coding	1.14763	0.00714363	0.0213904
SOE_729	peak_7346	chr12	95396711	95397432	+	0		Intergenic	Intergenic	-77081	NM_006838	10988	Hs.444986	NM_006838	ENSG00000111142	METAP2	MAP2|MNPEP|p67eIF2	methionyl aminopeptidase 2	protein-coding	0.921828	0.0041878	0.0141853
SOE_730	peak_7367	chr12	96415234	96417313	+	0		Intergenic	Charlie24|DNA|hAT-Charlie	-15834	NM_002595	5128	Hs.506415	NM_002595	ENSG00000059758	CDK17	PCTAIRE2|PCTK2	cyclin dependent kinase 17	protein-coding	1.07383	0.00491313	0.0160443
SOE_731	peak_7394	chr12	102249643	102250158	+	0		Intergenic	AluYa5|SINE|Alu	-52067	NM_002674	5367	Hs.707990	NM_002674	ENSG00000183395	PMCH	MCH|ppMCH	pro-melanin concentrating hormone	protein-coding	1.45569	0.0159414	0.0398151
SOE_732	peak_7403	chr12	105092783	105093358	+	0		Intergenic	Intergenic	-8612	NR_027752	160428	Hs.42572	NM_001034173	ENSG00000136010	ALDH1L2	mtFDH	aldehyde dehydrogenase 1 family member L2	protein-coding	1.60503	0.00877533	0.0250491
SOE_733	peak_7405	chr12	105272150	105272888	+	0		Intergenic	MER51A|LTR|ERV1	-36289	NM_001251904	55198	Hs.506603	NM_018171	ENSG00000136044	APPL2	DIP13B	adaptor protein, phosphotyrosine interacting with PH domain and leucine zipper 2	protein-coding	1.95513	6.15674e-05	0.000664978
SOE_734	peak_7406	chr12	105273396	105274486	+	0		Intergenic	Tigger13a|DNA|TcMar-Tigger	-37711	NM_001251904	55198	Hs.506603	NM_018171	ENSG00000136044	APPL2	DIP13B	adaptor protein, phosphotyrosine interacting with PH domain and leucine zipper 2	protein-coding	1.72875	0.00188945	0.00780431
SOE_735	peak_7411	chr12	105561683	105563295	+	0		Intergenic	Intergenic	-141714	NR_110108	101929110	Hs.145944	NR_110108	ENSG00000257859	CASC18	-	cancer susceptibility 18	ncRNA	1.16756	7.27809e-05	0.000749109
SOE_736	peak_7444	chr12	106287075	106290193	+	0		Intergenic	MER44B|DNA|TcMar-Tigger	-14099	NM_152772	255394	Hs.696047	NM_152772	ENSG00000166046	TCP11L2	-	t-complex 11 like 2	protein-coding	1.11737	1.45255e-05	0.000259443
SOE_737	peak_7474	chr12	109837066	109839459	+	0		Intergenic	L1MB7|LINE|L1	-4855	NM_021625	59341	Hs.506713	NM_021625	ENSG00000111199	TRPV4	BCYM3|CMT2C|HMSN2C|OTRPC4|SMAL|SPSMA|SSQTL1|TRP12|VRL2|VROAC	transient receptor potential cation channel subfamily V member 4	protein-coding	0.883529	0.000116693	0.0010274
SOE_738	peak_7543	chr12	115375164	115376125	+	0		Intergenic	A-rich|Low_complexity|Low_complexity	-691469	NM_016569	6926	Hs.744016	NM_005996	ENSG00000135111	TBX3	TBX3-ISO|UMS|XHL	T-box transcription factor 3	protein-coding	0.835987	0.00126684	0.00581069
SOE_739	peak_7544	chr12	115542520	115542640	+	0		Intergenic	Intergenic	606074	NR_030351	693205		NR_030351	ENSG00000207967	MIR620	MIRN620|hsa-mir-620	microRNA 620	ncRNA	0.951705	0.00116365	0.00544333
SOE_740	peak_7548	chr12	115869250	115873967	+	0		Intergenic	Intergenic	277046	NR_030351	693205		NR_030351	ENSG00000207967	MIR620	MIRN620|hsa-mir-620	microRNA 620	ncRNA	1.68467	0.000483636	0.00284901
SOE_741	peak_7577	chr12	116443223	116444815	+	0		Intergenic	Intergenic	-15701	NR_039683	100616309		NR_039683	ENSG00000264037	MIR4472-2	-	microRNA 4472-2	ncRNA	0.866461	0.00380346	0.0131893
SOE_742	peak_7582	chr12	116505206	116506085	+	0		Intergenic	Intergenic	-27777	NR_027345	100287569	Hs.441601	NM_207436	ENSG00000196668	LINC00173	NCRNA00173	long intergenic non-protein coding RNA 173	ncRNA	1.04691	0.0015941	0.00688001
SOE_743	peak_7585	chr12	116516604	116518221	+	0		Intergenic	MIR3|SINE|MIR	-16010	NR_027345	100287569	Hs.441601	NM_207436	ENSG00000196668	LINC00173	NCRNA00173	long intergenic non-protein coding RNA 173	ncRNA	0.867793	0.0110259	0.0298329
SOE_744	peak_7621	chr12	119973715	119975412	+	0		Intergenic	AluSx4|SINE|Alu	-14673	NM_001367886	92558	Hs.369763	NM_207311	ENSG00000135127	BICDL1	BICDR-1|BICDR1|CCDC64|CCDC64A|H_267D11.1	BICD family like cargo adaptor 1	protein-coding	1.35323	0.000727042	0.00385492
SOE_745	peak_7635	chr12	120924842	120926802	+	0		Intergenic	Intergenic	21127	NR_131215	105500240	Hs.742757	NR_131215		XLOC_009911	-	uncharacterized LOC105500240	ncRNA	2.31495	2.31807e-05	0.000347153
SOE_746	peak_7636	chr12	120928816	120929960	+	0		Intergenic	Intergenic	24693	NR_131215	105500240	Hs.742757	NR_131215		XLOC_009911	-	uncharacterized LOC105500240	ncRNA	1.36144	0.00384266	0.0132843
SOE_747	peak_7639	chr12	120959551	120964056	+	0		Intergenic	Intergenic	10489	NR_024345	283460	Hs.612351	NR_024345	ENSG00000241388	HNF1A-AS1	C12orf27|HAS1|NCRNA00262	HNF1A antisense RNA 1	ncRNA	1.14201	0.000444807	0.00267841
SOE_748	peak_7640	chr12	120965073	120966550	+	0		Intergenic	Intergenic	6481	NR_024345	283460	Hs.612351	NR_024345	ENSG00000241388	HNF1A-AS1	C12orf27|HAS1|NCRNA00262	HNF1A antisense RNA 1	ncRNA	1.92346	0.00021824	0.00160664
SOE_749	peak_7665	chr12	122467704	122467796	+	0		Intergenic	AluY|SINE|Alu	33182	NM_001350935	55596	Hs.37706	NM_017612	ENSG00000033030	ZCCHC8	-	zinc finger CCHC-type containing 8	protein-coding	1.66579	3.17646e-05	0.000425522
SOE_750	peak_7666	chr12	122468415	122468890	+	0		Intergenic	AluSp|SINE|Alu	32280	NM_001350935	55596	Hs.37706	NM_017612	ENSG00000033030	ZCCHC8	-	zinc finger CCHC-type containing 8	protein-coding	1.45085	0.00134879	0.00607848
SOE_751	peak_7672	chr12	122713042	122713968	+	0		Intergenic	AluSx|SINE|Alu	3306	NM_006018	8843	Hs.458425	NM_006018	ENSG00000255398	HCAR3	GPR109B|HCA3|HM74|PUMAG|Puma-g	hydroxycarboxylic acid receptor 3	protein-coding	0.807176	0.00699597	0.0210496
SOE_752	peak_7673	chr12	122719659	122722521	+	0		Intergenic	MIR3|SINE|MIR	-4279	NM_006018	8843	Hs.458425	NM_006018	ENSG00000255398	HCAR3	GPR109B|HCA3|HM74|PUMAG|Puma-g	hydroxycarboxylic acid receptor 3	protein-coding	0.907328	0.00137496	0.0061588
SOE_753	peak_7712	chr12	124631416	124634864	+	0		Intergenic	Intergenic	-65528	NM_001206654	9612	Hs.137510	NM_006312	ENSG00000196498	NCOR2	CTG26|N-CoR2|SMAP270|SMRT|SMRTE|SMRTE-tau|TNRC14|TRAC|TRAC-1|TRAC1	nuclear receptor corepressor 2	protein-coding	0.90104	0.00755344	0.0223063
SOE_754	peak_7765	chr12	124923183	124924405	+	0		Intergenic	AluSg|SINE|Alu	8247	NR_049820	100847004		NR_049820	ENSG00000265345	MIR5188	mir-5188	microRNA 5188	ncRNA	1.02845	0.000106983	0.000968803
SOE_755	peak_7833	chr13	19241624	19244050	+	0		Intergenic	L1PBa|LINE|L1	60804	NR_126054	101928697	Hs.742697	NR_126054		LOC101928697	-	uncharacterized LOC101928697	ncRNA	2.1583	0.00400896	0.0137276
SOE_756	peak_7840	chr13	20165649	20166194	+	0		Intergenic	Intergenic	-4869	NM_021954	2700	Hs.130313	NM_021954	ENSG00000121743	GJA3	CTRCT14|CX46|CZP3	gap junction protein alpha 3	protein-coding	1.32229	0.000336785	0.00218467
SOE_757	peak_7844	chr13	20340500	20341204	+	0		Intergenic	MIRb|SINE|MIR	92994	NR_039721	100616304		NR_039721	ENSG00000263978	MIR4499	-	microRNA 4499	ncRNA	0.756504	0.0197502	0.0470676
SOE_758	peak_7845	chr13	20349848	20352814	+	0		Intergenic	L1MB7|LINE|L1	82515	NR_039721	100616304		NR_039721	ENSG00000263978	MIR4499	-	microRNA 4499	ncRNA	0.79375	0.000950449	0.00469482
SOE_759	peak_7846	chr13	20353596	20356118	+	0		Intergenic	L2a|LINE|L2	78989	NR_039721	100616304		NR_039721	ENSG00000263978	MIR4499	-	microRNA 4499	ncRNA	1.1201	0.00208081	0.00839044
SOE_760	peak_7847	chr13	20358687	20360846	+	0		Intergenic	Intergenic	74080	NR_039721	100616304		NR_039721	ENSG00000263978	MIR4499	-	microRNA 4499	ncRNA	1.09473	0.00253014	0.00967699
SOE_761	peak_7848	chr13	20372744	20374048	+	0		Intergenic	L1MEf|LINE|L1	60450	NR_039721	100616304		NR_039721	ENSG00000263978	MIR4499	-	microRNA 4499	ncRNA	1.07106	0.00458692	0.0152331
SOE_762	peak_7849	chr13	20377904	20379741	+	0		Intergenic	LTR81|LTR|Gypsy	55024	NR_039721	100616304		NR_039721	ENSG00000263978	MIR4499	-	microRNA 4499	ncRNA	1.02633	0.00693297	0.0209057
SOE_763	peak_7874	chr13	23956431	23956870	+	0		Intergenic	Intergenic	-7335	NR_073430	400110	Hs.744780	NM_207439		ANKRD20A19P	-	ankyrin repeat domain 20 family member A19, pseudogene	pseudo	0.877032	0.020813	0.0490695
SOE_764	peak_7940	chr13	30429805	30432438	+	0		Intergenic	Intergenic	8628	NM_001355247	171222		NM_001355247	ENSG00000236444	UBE2L5	UBCH7N2|UBE2L5P	ubiquitin conjugating enzyme E2 L5	protein-coding	0.798512	0.000656468	0.00357876
SOE_765	peak_7950	chr13	30832114	30834191	+	0		Intergenic	Intergenic	29946	NR_047012	100874158	Hs.577982	NR_047012	ENSG00000237879	LINC00398	-	long intergenic non-protein coding RNA 398	ncRNA	1.02527	0.00389281	0.0134246
SOE_766	peak_7957	chr13	30872165	30873895	+	0		Intergenic	Intergenic	-9532	NR_103813	440132	Hs.729493	NR_103813	ENSG00000236094	LINC00545	-	long intergenic non-protein coding RNA 545	ncRNA	1.22914	0.0167883	0.0414119
SOE_767	peak_7962	chr13	31115074	31116885	+	0		Intergenic	Intergenic	45925	NM_001349704	10808	Hs.743267	NM_006644	ENSG00000120694	HSPH1	HSP105|HSP105A|HSP105B|NY-CO-25	heat shock protein family H (Hsp110) member 1	protein-coding	1.53305	0.00169807	0.00722422
SOE_768	peak_7966	chr13	31611166	31611434	+	0		Intergenic	L3|LINE|CR1	-128226	NM_130806	122042	Hs.680763	NM_130806	ENSG00000133105	RXFP2	GPR106|GREAT|INSL3R|LGR8|LGR8.1|RXFPR2	relaxin family peptide receptor 2	protein-coding	1.31605	0.0122597	0.0323976
SOE_769	peak_7999	chr13	40060473	40061454	+	0		Intergenic	MIRc|SINE|MIR	-120846	NR_046870	100874127	Hs.578028	NR_046870	ENSG00000230710	LINC00332	NCRNA00332	long intergenic non-protein coding RNA 332	ncRNA	0.859529	0.0117457	0.0313687
SOE_770	peak_8030	chr13	40672173	40673216	+	0		Intergenic	Intergenic	-6053	NM_002015	2308	Hs.370666	NM_002015	ENSG00000150907	FOXO1	FKH1|FKHR|FOXO1A	forkhead box O1	protein-coding	1.02813	0.00226185	0.00891865
SOE_771	peak_8044	chr13	42026214	42029679	+	0		Intergenic	Intergenic	-12090	NM_001204504	160851	Hs.630380	NM_152910	ENSG00000102780	DGKH	DGKeta	diacylglycerol kinase eta	protein-coding	1.38446	0.00569068	0.0179872
SOE_772	peak_8053	chr13	42696529	42696693	+	0		Intergenic	MLT1I|LTR|ERVL-MaLR	-84939	NM_182508	144809	Hs.16970	NM_182508	ENSG00000179813	FAM216B	C13orf30	family with sequence similarity 216 member B	protein-coding	1.49269	0.0037382	0.0130225
SOE_773	peak_8055	chr13	42719883	42721292	+	0		Intergenic	Intergenic	-60963	NM_182508	144809	Hs.16970	NM_182508	ENSG00000179813	FAM216B	C13orf30	family with sequence similarity 216 member B	protein-coding	0.996727	0.0011518	0.00540654
SOE_774	peak_8064	chr13	43975405	43975902	+	0		Intergenic	L1PA2|LINE|L1	-46682	NR_026955	121838	Hs.201441	NR_026955		LINC00284	NCRNA00284	long intergenic non-protein coding RNA 284	ncRNA	0.856208	0.00662362	0.0201645
SOE_775	peak_8099	chr13	44757800	44761303	+	0		Intergenic	Intergenic	50079	NR_038433	144817	Hs.585616	NR_038433	ENSG00000235097	LINC00330	NCRNA00330	long intergenic non-protein coding RNA 330	ncRNA	1.45323	7.46836e-06	0.000169464
SOE_776	peak_8126	chr13	45669415	45669848	+	0		Intergenic	L1PA3|LINE|L1	31553	NR_125786	103752581		NR_125786		LINC01055	-	long intergenic non-protein coding RNA 1055	ncRNA	1.85057	0.000250972	0.00177194
SOE_777	peak_8143	chr13	47110512	47111746	+	0		Intergenic	HERV1_I-int|LTR|ERV1	-214053	NM_001165947	3356	Hs.72630	NM_000621	ENSG00000102468	HTR2A	5-HT2A|HTR2	5-hydroxytryptamine receptor 2A	protein-coding	1.79517	9.93884e-06	0.000203014
SOE_778	peak_8215	chr13	51555788	51558965	+	0		Intergenic	MLT1N2|LTR|ERVL-MaLR	4787	NR_039852	100616423		NR_039852	ENSG00000266611	MIR4703	-	microRNA 4703	ncRNA	1.19397	0.000734844	0.00388714
SOE_779	peak_8216	chr13	51577287	51578336	+	0		Intergenic	L2a|LINE|L2	-6651	NM_052950	115825	Hs.46506	NM_052950	ENSG00000139668	WDFY2	PROF|WDF2|ZFYVE22	WD repeat and FYVE domain containing 2	protein-coding	0.932031	0.00247105	0.00951177
SOE_780	peak_8226	chr13	54572875	54573080	+	0		Intergenic	L1HS|LINE|L1	-260929	NR_031628	100302187		NR_031628	ENSG00000283126	MIR1297	MIRN1297|hsa-mir-1297|mir-1297	microRNA 1297	ncRNA	1.29938	0.00607473	0.0188647
SOE_781	peak_8240	chr13	73080765	73081677	+	0		Intergenic	(TCCC)n|Simple_repeat|Simple_repeat	22216	NM_001730	688	Hs.508234	NM_001730	ENSG00000102554	KLF5	BTEB2|CKLF|IKLF	Kruppel like factor 5	protein-coding	0.968157	0.00140056	0.00624259
SOE_782	peak_8247	chr13	73162625	73174687	+	0		Intergenic	MIRb|SINE|MIR	109651	NM_001730	688	Hs.508234	NM_001730	ENSG00000102554	KLF5	BTEB2|CKLF|IKLF	Kruppel like factor 5	protein-coding	2.20991	9.33849e-05	0.000887198
SOE_783	peak_8248	chr13	73193892	73195994	+	0		Intergenic	Intergenic	135938	NM_001730	688	Hs.508234	NM_001730	ENSG00000102554	KLF5	BTEB2|CKLF|IKLF	Kruppel like factor 5	protein-coding	1.26361	0.0209086	0.0492363
SOE_784	peak_8252	chr13	73222937	73224586	+	0		Intergenic	Intergenic	164756	NM_001730	688	Hs.508234	NM_001730	ENSG00000102554	KLF5	BTEB2|CKLF|IKLF	Kruppel like factor 5	protein-coding	1.64318	1.14071e-05	0.000222543
SOE_785	peak_8255	chr13	73239435	73240692	+	0		Intergenic	Intergenic	181058	NM_001730	688	Hs.508234	NM_001730	ENSG00000102554	KLF5	BTEB2|CKLF|IKLF	Kruppel like factor 5	protein-coding	1.78089	1.35205e-05	0.000247064
SOE_786	peak_8257	chr13	73248545	73250115	+	0		Intergenic	Intergenic	190325	NM_001730	688	Hs.508234	NM_001730	ENSG00000102554	KLF5	BTEB2|CKLF|IKLF	Kruppel like factor 5	protein-coding	0.802535	0.0182734	0.0443071
SOE_787	peak_8259	chr13	73260169	73262595	+	0		Intergenic	MER33|DNA|hAT-Charlie	202377	NM_001730	688	Hs.508234	NM_001730	ENSG00000102554	KLF5	BTEB2|CKLF|IKLF	Kruppel like factor 5	protein-coding	1.63516	0.00119321	0.00554269
SOE_788	peak_8260	chr13	73264792	73266818	+	0		Intergenic	Intergenic	206800	NM_001730	688	Hs.508234	NM_001730	ENSG00000102554	KLF5	BTEB2|CKLF|IKLF	Kruppel like factor 5	protein-coding	1.49482	0.00547258	0.0174717
SOE_789	peak_8261	chr13	73283150	73284014	+	0		Intergenic	Intergenic	224577	NM_001730	688	Hs.508234	NM_001730	ENSG00000102554	KLF5	BTEB2|CKLF|IKLF	Kruppel like factor 5	protein-coding	1.50071	0.0020186	0.00819675
SOE_790	peak_8262	chr13	73286502	73288914	+	0		Intergenic	Intergenic	228703	NM_001730	688	Hs.508234	NM_001730	ENSG00000102554	KLF5	BTEB2|CKLF|IKLF	Kruppel like factor 5	protein-coding	2.27498	0.0005002	0.00291304
SOE_791	peak_8263	chr13	73325424	73326470	+	0		Intergenic	Intergenic	-238297	NR_047009	100874155	Hs.672679	NR_047009		LINC00392	-	long intergenic non-protein coding RNA 392	ncRNA	1.30732	0.00614561	0.0190382
SOE_792	peak_8264	chr13	73326787	73328177	+	0		Intergenic	Intergenic	-236762	NR_047009	100874155	Hs.672679	NR_047009		LINC00392	-	long intergenic non-protein coding RNA 392	ncRNA	1.95162	0.000766386	0.00400846
SOE_793	peak_8265	chr13	73333358	73336508	+	0		Intergenic	Intergenic	-229311	NR_047009	100874155	Hs.672679	NR_047009		LINC00392	-	long intergenic non-protein coding RNA 392	ncRNA	2.73903	5.27299e-06	0.000141037
SOE_794	peak_8266	chr13	73337166	73338671	+	0		Intergenic	Intergenic	-226326	NR_047009	100874155	Hs.672679	NR_047009		LINC00392	-	long intergenic non-protein coding RNA 392	ncRNA	1.69809	0.00271126	0.010223
SOE_795	peak_8267	chr13	73339456	73340302	+	0		Intergenic	AluJb|SINE|Alu	-224365	NR_047009	100874155	Hs.672679	NR_047009		LINC00392	-	long intergenic non-protein coding RNA 392	ncRNA	2.09249	0.00232119	0.00908037
SOE_796	peak_8268	chr13	73354130	73356040	+	0		Intergenic	Intergenic	-209159	NR_047009	100874155	Hs.672679	NR_047009		LINC00392	-	long intergenic non-protein coding RNA 392	ncRNA	1.92822	0.00284219	0.0105822
SOE_797	peak_8269	chr13	73359083	73359911	+	0		Intergenic	MER57F|LTR|ERV1	-204747	NR_047009	100874155	Hs.672679	NR_047009		LINC00392	-	long intergenic non-protein coding RNA 392	ncRNA	1.31188	0.0100251	0.0277308
SOE_798	peak_8270	chr13	73363837	73371173	+	0		Intergenic	Intergenic	-196739	NR_047009	100874155	Hs.672679	NR_047009		LINC00392	-	long intergenic non-protein coding RNA 392	ncRNA	2.37509	0.000144735	0.00119627
SOE_799	peak_8272	chr13	73380096	73382223	+	0		Intergenic	Intergenic	-183085	NR_047009	100874155	Hs.672679	NR_047009		LINC00392	-	long intergenic non-protein coding RNA 392	ncRNA	2.02563	9.53248e-07	5.51208e-05
SOE_800	peak_8273	chr13	73385029	73386801	+	0		Intergenic	Mam_R4|LINE|Dong-R4	-178329	NR_047009	100874155	Hs.672679	NR_047009		LINC00392	-	long intergenic non-protein coding RNA 392	ncRNA	1.66428	0.00200532	0.00815547
SOE_801	peak_8275	chr13	73392837	73395695	+	0		Intergenic	Mam_R4|LINE|Dong-R4	-169978	NR_047009	100874155	Hs.672679	NR_047009		LINC00392	-	long intergenic non-protein coding RNA 392	ncRNA	2.13834	0.000325342	0.00213233
SOE_802	peak_8276	chr13	73397239	73404840	+	0		Intergenic	Intergenic	-163205	NR_047009	100874155	Hs.672679	NR_047009		LINC00392	-	long intergenic non-protein coding RNA 392	ncRNA	2.31536	1.46213e-05	0.000259863
SOE_803	peak_8277	chr13	73405339	73405958	+	0		Intergenic	Intergenic	-158596	NR_047009	100874155	Hs.672679	NR_047009		LINC00392	-	long intergenic non-protein coding RNA 392	ncRNA	1.41109	0.00791839	0.0231424
SOE_804	peak_8278	chr13	73406153	73406837	+	0		Intergenic	Intergenic	-157749	NR_047009	100874155	Hs.672679	NR_047009		LINC00392	-	long intergenic non-protein coding RNA 392	ncRNA	1.69012	0.000411967	0.00254101
SOE_805	peak_8280	chr13	73421179	73421467	+	0		Intergenic	Intergenic	-142921	NR_047009	100874155	Hs.672679	NR_047009		LINC00392	-	long intergenic non-protein coding RNA 392	ncRNA	1.95072	0.000146092	0.00120372
SOE_806	peak_8281	chr13	73422453	73423712	+	0		Intergenic	Intergenic	-141162	NR_047009	100874155	Hs.672679	NR_047009		LINC00392	-	long intergenic non-protein coding RNA 392	ncRNA	1.74892	7.19068e-05	0.00074349
SOE_807	peak_8282	chr13	73427192	73431195	+	0		Intergenic	AluSx|SINE|Alu	-135051	NR_047009	100874155	Hs.672679	NR_047009		LINC00392	-	long intergenic non-protein coding RNA 392	ncRNA	2.28351	3.50836e-05	0.000454996
SOE_808	peak_8285	chr13	73464291	73468073	+	0		Intergenic	Intergenic	-98062	NR_047009	100874155	Hs.672679	NR_047009		LINC00392	-	long intergenic non-protein coding RNA 392	ncRNA	2.99644	7.47974e-06	0.000169601
SOE_809	peak_8286	chr13	73493023	73493365	+	0		Intergenic	Intergenic	-71050	NR_047009	100874155	Hs.672679	NR_047009		LINC00392	-	long intergenic non-protein coding RNA 392	ncRNA	1.76707	5.21022e-05	0.00059732
SOE_810	peak_8287	chr13	73495110	73498251	+	0		Intergenic	Intergenic	-67564	NR_047009	100874155	Hs.672679	NR_047009		LINC00392	-	long intergenic non-protein coding RNA 392	ncRNA	1.78537	0.000496051	0.00289793
SOE_811	peak_8289	chr13	73522454	73522835	+	0		Intergenic	AluSq2|SINE|Alu	-41600	NR_047009	100874155	Hs.672679	NR_047009		LINC00392	-	long intergenic non-protein coding RNA 392	ncRNA	1.3905	0.00618892	0.0191368
SOE_812	peak_8291	chr13	73542106	73543372	+	0		Intergenic	Intergenic	-21505	NR_047009	100874155	Hs.672679	NR_047009		LINC00392	-	long intergenic non-protein coding RNA 392	ncRNA	1.45597	0.000509605	0.00295615
SOE_813	peak_8292	chr13	73544136	73548430	+	0		Intergenic	Intergenic	-17961	NR_047009	100874155	Hs.672679	NR_047009		LINC00392	-	long intergenic non-protein coding RNA 392	ncRNA	1.95204	2.73978e-06	9.80938e-05
SOE_814	peak_8294	chr13	73591667	73594517	+	0		Intergenic	L1MA2|LINE|L1	28848	NR_047009	100874155	Hs.672679	NR_047009		LINC00392	-	long intergenic non-protein coding RNA 392	ncRNA	2.22742	0.000465215	0.00276721
SOE_815	peak_8295	chr13	73602723	73604591	+	0		Intergenic	Intergenic	39413	NR_047009	100874155	Hs.672679	NR_047009		LINC00392	-	long intergenic non-protein coding RNA 392	ncRNA	1.92176	0.000291663	0.00197063
SOE_816	peak_8296	chr13	73607015	73611747	+	0		Intergenic	Intergenic	45137	NR_047009	100874155	Hs.672679	NR_047009		LINC00392	-	long intergenic non-protein coding RNA 392	ncRNA	1.00936	0.00455034	0.0151465
SOE_817	peak_8297	chr13	73612109	73612416	+	0		Intergenic	Intergenic	48018	NR_047009	100874155	Hs.672679	NR_047009		LINC00392	-	long intergenic non-protein coding RNA 392	ncRNA	1.35219	0.0050246	0.0163293
SOE_818	peak_8302	chr13	73664769	73665951	+	0		Intergenic	Intergenic	101116	NR_047009	100874155	Hs.672679	NR_047009		LINC00392	-	long intergenic non-protein coding RNA 392	ncRNA	1.0374	0.0195963	0.0467851
SOE_819	peak_8303	chr13	73672200	73672857	+	0		Intergenic	Intergenic	108284	NR_047009	100874155	Hs.672679	NR_047009		LINC00392	-	long intergenic non-protein coding RNA 392	ncRNA	1.20552	0.0210616	0.04949
SOE_820	peak_8304	chr13	73673345	73675220	+	0		Intergenic	MIRb|SINE|MIR	110038	NR_047009	100874155	Hs.672679	NR_047009		LINC00392	-	long intergenic non-protein coding RNA 392	ncRNA	1.42948	0.0163339	0.0405401
SOE_821	peak_8305	chr13	73675239	73677795	+	0		Intergenic	Intergenic	112273	NR_047009	100874155	Hs.672679	NR_047009		LINC00392	-	long intergenic non-protein coding RNA 392	ncRNA	2.35802	1.93908e-06	8.07236e-05
SOE_822	peak_8306	chr13	73683468	73685913	+	0		Intergenic	Intergenic	120446	NR_047009	100874155	Hs.672679	NR_047009		LINC00392	-	long intergenic non-protein coding RNA 392	ncRNA	2.0007	0.000302075	0.00202246
SOE_823	peak_8347	chr13	77378127	77378748	+	0		Intergenic	LTR33|LTR|ERVL	-51343	NM_015057	23077	Hs.591221	NM_015057	ENSG00000005810	MYCBP2	Myc-bp2|PAM|PHR1|Phr	MYC binding protein 2	protein-coding	1.5127	0.00478638	0.0157239
SOE_824	peak_8348	chr13	77379703	77380079	+	0		Intergenic	Intergenic	-52797	NM_015057	23077	Hs.591221	NM_015057	ENSG00000005810	MYCBP2	Myc-bp2|PAM|PHR1|Phr	MYC binding protein 2	protein-coding	1.10797	0.00484653	0.0158737
SOE_825	peak_8349	chr13	77390248	77391276	+	0		Intergenic	Intergenic	-63668	NM_015057	23077	Hs.591221	NM_015057	ENSG00000005810	MYCBP2	Myc-bp2|PAM|PHR1|Phr	MYC binding protein 2	protein-coding	1.16244	0.00823936	0.0238759
SOE_826	peak_8361	chr13	79590346	79590837	+	0		Intergenic	Intergenic	23864	NR_125772	103724388	Hs.434862	NR_125772	ENSG00000227676	LINC01068	-	long intergenic non-protein coding RNA 1068	ncRNA	1.47873	0.00239301	0.0092903
SOE_827	peak_8364	chr13	79646429	79647841	+	0		Intergenic	MLT1J2|LTR|ERVL-MaLR	80408	NR_125772	103724388	Hs.434862	NR_125772	ENSG00000227676	LINC01068	-	long intergenic non-protein coding RNA 1068	ncRNA	1.604	5.9754e-05	0.000650486
SOE_828	peak_8381	chr13	84126070	84127463	+	0		Intergenic	MER52A|LTR|ERV1	-13836	NR_046871	100874128	Hs.578060	NR_046871		LINC00333	NCRNA00333	long intergenic non-protein coding RNA 333	ncRNA	1.33523	0.00596751	0.0186415
SOE_829	peak_8383	chr13	85665995	85666613	+	0		Intergenic	Intergenic	133115	NM_032229	84189	Hs.525105	NM_032229	ENSG00000184564	SLITRK6	DFNMYP	SLIT and NTRK like family member 6	protein-coding	1.31724	0.00410827	0.0139996
SOE_830	peak_8389	chr13	94656849	94657493	+	0		Intergenic	Tigger4|DNA|TcMar-Tigger	51315	NR_120417	101927248		NR_120417		LOC101927248	-	uncharacterized LOC101927248	ncRNA	1.23716	7.21143e-06	0.000167039
SOE_831	peak_8413	chr13	98676264	98677710	+	0		Intergenic	AluSq|SINE|Alu	75685	NM_005073	6564	Hs.436893	NM_005073	ENSG00000088386	SLC15A1	HPECT1|HPEPT1|PEPT1	solute carrier family 15 member 1	protein-coding	1.70783	0.0010851	0.00518317
SOE_832	peak_8418	chr13	99149600	99152290	+	0		Intergenic	Intergenic	49810	NR_036532	100289373	Hs.225914	NR_036531	ENSG00000228889	UBAC2-AS1	-	UBAC2 antisense RNA 1	ncRNA	1.72192	6.39408e-06	0.000156146
SOE_833	peak_8434	chr13	100083772	100085569	+	0		Intergenic	HERV9NC-int|LTR|ERV1	4273	NR_132422	105370333	Hs.186291	NR_132422	ENSG00000274605	LOC105370333	-	uncharacterized LOC105370333	ncRNA	1.39418	0.00209146	0.00842052
SOE_834	peak_8438	chr13	105918314	105920543	+	0		Intergenic	Intergenic	212598	NR_120418	144920	Hs.567700	NR_046391		LINC00343	LINC00344|NCRNA00343|NCRNA00344	long intergenic non-protein coding RNA 343	ncRNA	1.00789	0.000503042	0.00292744
SOE_835	peak_8440	chr13	106099522	106101475	+	0		Intergenic	Intergenic	-276066	NR_034119	728192	Hs.559194	NR_034119		LINC00460	-	long intergenic non-protein coding RNA 460	ncRNA	1.56172	0.00134772	0.00607539
SOE_836	peak_8444	chr13	106150782	106152440	+	0		Intergenic	L2b|LINE|L2	-224953	NR_034119	728192	Hs.559194	NR_034119		LINC00460	-	long intergenic non-protein coding RNA 460	ncRNA	1.453	0.000325341	0.00213233
SOE_837	peak_8448	chr13	106471481	106473410	+	0		Intergenic	Intergenic	62595	NM_004093	1948	Hs.149239	NM_004093	ENSG00000125266	EFNB2	EPLG5|HTKL|Htk-L|LERK5	ephrin B2	protein-coding	0.778129	0.0014095	0.00627541
SOE_838	peak_8471	chr13	109263857	109264878	+	0		Intergenic	Intergenic	-97064	NR_047700	100885782	Hs.655942	NR_047700	ENSG00000236242	MYO16-AS1	-	MYO16 antisense RNA 1	ncRNA	1.46167	0.0139465	0.0358431
SOE_839	peak_8491	chr13	110070097	110070407	+	0		Intergenic	HAL1ME|LINE|L1	16967	NR_126387	104355146	Hs.508690	NR_126387	ENSG00000231428	LINC00396	-	long intergenic non-protein coding RNA 396	ncRNA	2.14438	0.00215577	0.00861277
SOE_840	peak_8492	chr13	110071083	110071276	+	0		Intergenic	Intergenic	17894	NR_126387	104355146	Hs.508690	NR_126387	ENSG00000231428	LINC00396	-	long intergenic non-protein coding RNA 396	ncRNA	1.27938	0.0132236	0.0343694
SOE_841	peak_8493	chr13	110094091	110096395	+	0		Intergenic	Intergenic	-26459	NR_148221	105370361	Hs.134728	NR_148221		LOC105370361	-	uncharacterized LOC105370361	ncRNA	1.3075	0.00224416	0.00886541
SOE_842	peak_8541	chr14	19048878	19051014	+	0		Intergenic	LTR4|LTR|ERV1	-12426	NR_110526	503639	Hs.659013	NM_001013701		DUXAP10	-	double homeobox A pseudogene 10	pseudo	1.24111	0.00449851	0.0150149
SOE_843	peak_8544	chr14	19348904	19350839	+	0		Intergenic	LTR4|LTR|ERV1	-12197	NR_110526	503639	Hs.659013	NM_001013701		DUXAP10	-	double homeobox A pseudogene 10	pseudo	1.32723	0.00912606	0.0258065
SOE_844	peak_8634	chr14	24594298	24595857	+	0		Intergenic	L1PB1|LINE|L1	14608	NM_033423	2999	Hs.348264	NM_033423	ENSG00000100450	GZMH	CCP-X|CGL-2|CSP-C|CTLA1|CTSGL2	granzyme H	protein-coding	1.46469	0.0181167	0.0439944
SOE_845	peak_8644	chr14	26279900	26284037	+	0		Intergenic	Intergenic	271462	NM_001366398	4857	Hs.31588	NM_002515	ENSG00000139910	NOVA1	Nova-1	NOVA alternative splicing regulator 1	protein-coding	2.09425	0.00295248	0.0108862
SOE_846	peak_8654	chr14	31241184	31245397	+	0		Intergenic	L1PA16|LINE|L1	-35497	NM_015382	25831	Hs.708017	NM_015382	ENSG00000092148	HECTD1	EULIR	HECT domain E3 ubiquitin protein ligase 1	protein-coding	1.28348	5.84423e-05	0.000642157
SOE_847	peak_8661	chr14	31463010	31463644	+	0		Intergenic	Intergenic	-5821	NM_080664	112487	Hs.116014	NM_080664	ENSG00000129480	DTD2	ATD|C14orf126	D-aminoacyl-tRNA deacylase 2	protein-coding	1.086	0.0153274	0.0386524
SOE_848	peak_8663	chr14	31491978	31493927	+	0		Intergenic	L1PBa1|LINE|L1	-4913	NM_001197184	2856	Hs.727479	NM_001197184	ENSG00000214943	GPR33	-	G protein-coupled receptor 33 (gene/pseudogene)	protein-coding	1.72323	9.4804e-06	0.000198114
SOE_849	peak_8664	chr14	31864796	31866085	+	0		Intergenic	L1PB1|LINE|L1	-79413	NR_146544	105370439		NR_146544	ENSG00000258474	LINC02313	-	long intergenic non-protein coding RNA 2313	ncRNA	1.48927	0.0020862	0.00840576
SOE_850	peak_8672	chr14	32017947	32020331	+	0		Intergenic	L2a|LINE|L2	57560	NR_027263	84837	Hs.496755	NM_032751		ARHGAP5-AS1	C14orf128	ARHGAP5 antisense RNA 1 (head to head)	ncRNA	1.22134	0.000159156	0.00128271
SOE_851	peak_8689	chr14	34059258	34061496	+	0		Intergenic	CpG	-109303	NM_001308103	112399	Hs.135507	NM_022073	ENSG00000129521	EGLN3	HIFP4H3|HIFPH3|PHD3	egl-9 family hypoxia inducible factor 3	protein-coding	0.944324	0.00164231	0.00703925
SOE_852	peak_8694	chr14	34138988	34140418	+	0		Intergenic	L1PA7|LINE|L1	-188629	NM_001308103	112399	Hs.135507	NM_022073	ENSG00000129521	EGLN3	HIFP4H3|HIFPH3|PHD3	egl-9 family hypoxia inducible factor 3	protein-coding	0.788641	0.00951907	0.0266564
SOE_853	peak_8700	chr14	34236585	34237018	+	0		Intergenic	L1ME1|LINE|L1	225439	NM_138288	171546	Hs.740577	NM_138288	ENSG00000165389	SPTSSA	C14orf147|SSSPTA	serine palmitoyltransferase small subunit A	protein-coding	0.905126	0.0110087	0.0297968
SOE_854	peak_8703	chr14	34297609	34299023	+	0		Intergenic	MER50C|LTR|ERV1	163924	NM_138288	171546	Hs.740577	NM_138288	ENSG00000165389	SPTSSA	C14orf147|SSSPTA	serine palmitoyltransferase small subunit A	protein-coding	1.48924	0.00200205	0.00814321
SOE_855	peak_8704	chr14	34331015	34334087	+	0		Intergenic	MER57D|LTR|ERV1	129689	NM_138288	171546	Hs.740577	NM_138288	ENSG00000165389	SPTSSA	C14orf147|SSSPTA	serine palmitoyltransferase small subunit A	protein-coding	1.46324	8.72125e-06	0.000188489
SOE_856	peak_8712	chr14	34488864	34490619	+	0		Intergenic	Intergenic	-27501	NM_138288	171546	Hs.740577	NM_138288	ENSG00000165389	SPTSSA	C14orf147|SSSPTA	serine palmitoyltransferase small subunit A	protein-coding	1.17252	0.0012487	0.00574994
SOE_857	peak_8715	chr14	34648879	34649358	+	0		Intergenic	Intergenic	-18970	NR_159358	58533	Hs.276523	NM_021249	ENSG00000129515	SNX6	MSTP010|TFAF2	sorting nexin 6	protein-coding	0.799758	0.0195722	0.0467417
SOE_858	peak_8719	chr14	34675959	34676389	+	0		Intergenic	AluSx|SINE|Alu	37643	NM_021914	1073	Hs.180141	NM_021914	ENSG00000165410	CFL2	NEM7	cofilin 2	protein-coding	1.05968	0.0188545	0.0454244
SOE_859	peak_8720	chr14	34677470	34678842	+	0		Intergenic	Intergenic	35661	NM_021914	1073	Hs.180141	NM_021914	ENSG00000165410	CFL2	NEM7	cofilin 2	protein-coding	1.2594	0.00181325	0.0075754
SOE_860	peak_8745	chr14	36183215	36184114	+	0		Intergenic	L1ME2z|LINE|L1	-7013	NR_049735	100886964	Hs.742592	NR_049735		PTCSC3	-	papillary thyroid carcinoma susceptibility candidate 3	ncRNA	1.7649	0.00673861	0.0204264
SOE_861	peak_8763	chr14	39203212	39205181	+	0		Intergenic	L1PBa1|LINE|L1	28942	NM_002687	5411	Hs.409965	NM_002687	ENSG00000100941	PNN	DRS|DRSP|SDK3|memA	pinin, desmosome associated protein	protein-coding	2.36153	6.75554e-05	0.000709651
SOE_862	peak_8767	chr14	40326833	40327172	+	0		Intergenic	L1PA2|LINE|L1	-627709	NR_109757	644919	Hs.434414	NR_109757		LINC02315	-	long intergenic non-protein coding RNA 2315	ncRNA	1.69308	0.00830514	0.0240029
SOE_863	peak_8775	chr14	44710310	44710553	+	0		Intergenic	L1HS|LINE|L1	88695	NR_146457	101927351	Hs.196842	NR_146457		LINC02302	-	long intergenic non-protein coding RNA 2302	ncRNA	0.963574	0.0135911	0.0351346
SOE_864	peak_8777	chr14	45784045	45785127	+	0		Intergenic	L1MA7|LINE|L1	-68984	NR_146546	105370479		NR_146546	ENSG00000258616	LINC02303	-	long intergenic non-protein coding RNA 2303	ncRNA	1.80349	0.00137094	0.00614932
SOE_865	peak_8778	chr14	45785982	45786374	+	0		Intergenic	LTR25-int|LTR|ERV1	-70576	NR_146546	105370479		NR_146546	ENSG00000258616	LINC02303	-	long intergenic non-protein coding RNA 2303	ncRNA	1.2229	0.0105988	0.0289094
SOE_866	peak_8779	chr14	45891020	45891776	+	0		Intergenic	L2a|LINE|L2	-172761	NR_102702	100506412	Hs.207545	NR_102699	ENSG00000258700	LINC00871	-	long intergenic non-protein coding RNA 871	ncRNA	1.70131	0.00403637	0.0138036
SOE_867	peak_8792	chr14	49949035	49952482	+	0		Intergenic	Intergenic	-15641	NR_106724	102464828		NR_106724	ENSG00000278038	MIR6076	hsa-mir-6076	microRNA 6076	ncRNA	0.751301	0.0197864	0.0471043
SOE_868	peak_8807	chr14	51366209	51368937	+	0		Intergenic	Intergenic	29562	NR_146549	105370496	Hs.578228	NR_146549	ENSG00000258808	LINC02310	-	long intergenic non-protein coding RNA 2310	ncRNA	1.02514	0.000773063	0.00403606
SOE_869	peak_8808	chr14	51380857	51385003	+	0		Intergenic	Intergenic	14205	NR_146549	105370496	Hs.578228	NR_146549	ENSG00000258808	LINC02310	-	long intergenic non-protein coding RNA 2310	ncRNA	2.08645	0.000263758	0.0018401
SOE_870	peak_8814	chr14	51448286	51450082	+	0		Intergenic	Intergenic	-39944	NM_001042481	122786	Hs.434914	NM_152330	ENSG00000139926	FRMD6	C14orf31|EX1|Willin|c14_5320	FERM domain containing 6	protein-coding	1.01791	0.000732675	0.00387818
SOE_871	peak_8837	chr14	53608263	53608316	+	0		Intergenic	Intergenic	340195	NR_049843	100847076		NR_049843	ENSG00000266431	MIR5580	-	microRNA 5580	ncRNA	0.946126	0.0168364	0.0415017
SOE_872	peak_8867	chr14	55802763	55804864	+	0		Intergenic	Intergenic	-7139	NR_026796	645687	Hs.569345	NR_026796	ENSG00000258791	LINC00520	C14orf34	long intergenic non-protein coding RNA 520	ncRNA	0.857372	0.000369861	0.00234093
SOE_873	peak_8882	chr14	56446982	56449032	+	0		Intergenic	L1PB1|LINE|L1	-66324	NR_135241	101927690	Hs.385477	NR_135241	ENSG00000258803	LOC101927690	-	uncharacterized LOC101927690	ncRNA	1.21419	0.00125514	0.00576796
SOE_874	peak_8886	chr14	56995388	56995599	+	0		Intergenic	Intergenic	182335	NR_029385	100309464	Hs.637962	NR_029385	ENSG00000248550	OTX2-AS1	OTX2OS1	OTX2 antisense RNA 1 (head to head)	ncRNA	1.02904	0.00346264	0.012277
SOE_875	peak_8908	chr14	60657251	60658974	+	0		Intergenic	Intergenic	-8635	NM_005982	6495	Hs.633506	NM_005982	ENSG00000126778	SIX1	BOS3|DFNA23|TIP39	SIX homeobox 1	protein-coding	0.923115	0.00549924	0.0175288
SOE_876	peak_8913	chr14	61144808	61148479	+	0		Intergenic	MIR|SINE|MIR	134695	NM_001017970	161291	Hs.146180	NM_001017970	ENSG00000182107	TMEM30B	CDC50B	transmembrane protein 30B	protein-coding	1.29177	0.000447434	0.00269093
SOE_877	peak_8914	chr14	61177658	61178817	+	0		Intergenic	Intergenic	103101	NM_001017970	161291	Hs.146180	NM_001017970	ENSG00000182107	TMEM30B	CDC50B	transmembrane protein 30B	protein-coding	1.19864	0.000597624	0.00333002
SOE_878	peak_8916	chr14	61221714	61222644	+	0		Intergenic	Intergenic	59159	NM_001017970	161291	Hs.146180	NM_001017970	ENSG00000182107	TMEM30B	CDC50B	transmembrane protein 30B	protein-coding	1.39507	0.00194618	0.00797426
SOE_879	peak_8919	chr14	61252222	61252860	+	0		Intergenic	Intergenic	28797	NM_001017970	161291	Hs.146180	NM_001017970	ENSG00000182107	TMEM30B	CDC50B	transmembrane protein 30B	protein-coding	0.825552	0.00719283	0.021502
SOE_880	peak_8935	chr14	64605378	64605848	+	0		Intergenic	Intergenic	55652	NM_172365	145376	Hs.144696	NM_172365	ENSG00000165807	PPP1R36	C14orf50	protein phosphatase 1 regulatory subunit 36	protein-coding	0.94466	0.00333831	0.0119483
SOE_881	peak_8956	chr14	65254403	65256579	+	0		Intergenic	MamGypLTR1a|LTR|Gypsy	-33144	NR_103769	100128233	Hs.497323	NR_103769	ENSG00000255002	LINC02324	-	long intergenic non-protein coding RNA 2324	ncRNA	1.14445	0.00160421	0.00691329
SOE_882	peak_8965	chr14	65329472	65332277	+	0		Intergenic	AluJb|SINE|Alu	4309	NR_039857	100616176		NR_039857	ENSG00000266740	MIR4708	mir-4708	microRNA 4708	ncRNA	0.976546	0.0100699	0.0278053
SOE_883	peak_8968	chr14	65359472	65362598	+	0		Intergenic	Intergenic	-25852	NR_039857	100616176		NR_039857	ENSG00000266740	MIR4708	mir-4708	microRNA 4708	ncRNA	0.954489	2.62073e-05	0.000373939
SOE_884	peak_9071	chr14	74986927	74989339	+	0		Intergenic	Intergenic	-14788	NM_014239	8892	Hs.409137	NM_014239	ENSG00000119718	EIF2B2	EIF-2Bbeta|EIF2B	eukaryotic translation initiation factor 2B subunit beta	protein-coding	1.04434	0.00478246	0.0157195
SOE_885	peak_9163	chr14	82422913	82423270	+	0		Intergenic	THE1D|LTR|ERVL-MaLR	-219541	NR_146650	101928599		NR_146650	ENSG00000258743	LINC02301	-	long intergenic non-protein coding RNA 2301	ncRNA	1.84388	0.0189219	0.0455346
SOE_886	peak_9189	chr14	89739712	89741138	+	0		Intergenic	Intergenic	-121260	NM_001085471	1112	Hs.434286	NM_005197	ENSG00000053254	FOXN3	C14orf116|CHES1|PRO1635	forkhead box N3	protein-coding	1.07896	0.000880698	0.00444157
SOE_887	peak_9213	chr14	91545623	91545793	+	0		Intergenic	AluJo|SINE|Alu	-35228	NM_001284281	55671	Hs.533887	NM_017936	ENSG00000100796	PPP4R3A	FLFL1|KIAA2010|MSTP033|PP4R3|PP4R3A|SMEK1|smk-1|smk1	protein phosphatase 4 regulatory subunit 3A	protein-coding	1.45516	0.0120424	0.0319619
SOE_888	peak_9274	chr14	98161010	98161999	+	0		Intergenic	Intergenic	-183380	NR_152750	388011	Hs.651477	NR_015430	ENSG00000246223	LINC01550	C14orf64	long intergenic non-protein coding RNA 1550	ncRNA	1.70718	0.0037791	0.0131275
SOE_889	peak_9285	chr14	98293155	98293594	+	0		Intergenic	Intergenic	-315250	NR_152750	388011	Hs.651477	NR_015430	ENSG00000246223	LINC01550	C14orf64	long intergenic non-protein coding RNA 1550	ncRNA	0.853003	0.0129423	0.0337877
SOE_890	peak_9286	chr14	98368322	98372333	+	0		Intergenic	Intergenic	-341286	NR_161367	283598	Hs.448754	NM_182560	ENSG00000176605	C14orf177	-	chromosome 14 open reading frame 177	ncRNA	1.74501	0.0125564	0.0329813
SOE_891	peak_9293	chr14	98735766	98737444	+	0		Intergenic	Intergenic	24992	NR_161369	283598	Hs.448754	NM_182560	ENSG00000176605	C14orf177	-	chromosome 14 open reading frame 177	ncRNA	1.81588	0.00225781	0.00890822
SOE_892	peak_9295	chr14	98819490	98819939	+	0		Intergenic	Intergenic	108101	NR_161369	283598	Hs.448754	NM_182560	ENSG00000176605	C14orf177	-	chromosome 14 open reading frame 177	ncRNA	1.27204	0.0052101	0.0168048
SOE_893	peak_9297	chr14	98834366	98834557	+	0		Intergenic	MamRep38|DNA|hAT	122848	NR_161369	283598	Hs.448754	NM_182560	ENSG00000176605	C14orf177	-	chromosome 14 open reading frame 177	ncRNA	1.1635	0.00532709	0.0170796
SOE_894	peak_9302	chr14	98907411	98907683	+	0		Intergenic	Intergenic	195934	NR_161369	283598	Hs.448754	NM_182560	ENSG00000176605	C14orf177	-	chromosome 14 open reading frame 177	ncRNA	1.26358	0.00921106	0.0259851
SOE_895	peak_9313	chr14	99064035	99064905	+	0		Intergenic	Intergenic	207727	NM_022898	64919	Hs.709690	NM_022898	ENSG00000127152	BCL11B	ATL1|ATL1-alpha|ATL1-beta|ATL1-delta|ATL1-gamma|CTIP-2|CTIP2|IDDFSTA|IMD49|RIT1|ZNF856B|hRIT1-alpha	BAF chromatin remodeling complex subunit BCL11B	protein-coding	0.964713	0.0135514	0.0350556
SOE_896	peak_9314	chr14	99066288	99067482	+	0		Intergenic	MIRb|SINE|MIR	205312	NM_022898	64919	Hs.709690	NM_022898	ENSG00000127152	BCL11B	ATL1|ATL1-alpha|ATL1-beta|ATL1-delta|ATL1-gamma|CTIP-2|CTIP2|IDDFSTA|IMD49|RIT1|ZNF856B|hRIT1-alpha	BAF chromatin remodeling complex subunit BCL11B	protein-coding	1.22292	0.0143518	0.0366648
SOE_897	peak_9393	chr14	103172111	103173666	+	0		Intergenic	HERVK14-int|LTR|ERVK	16140	NR_033938	100131366	Hs.147881	NR_033938	ENSG00000251533	LINC00605	-	long intergenic non-protein coding RNA 605	ncRNA	0.906948	0.0130578	0.0340137
SOE_898	peak_9395	chr14	103185265	103185399	+	0		Intergenic	FLAM_A|SINE|Alu	3696	NR_033938	100131366	Hs.147881	NR_033938	ENSG00000251533	LINC00605	-	long intergenic non-protein coding RNA 605	ncRNA	1.10869	0.00333812	0.0119483
SOE_899	peak_9396	chr14	103185531	103186155	+	0		Intergenic	MER65-int|LTR|ERV1	3185	NR_033938	100131366	Hs.147881	NR_033938	ENSG00000251533	LINC00605	-	long intergenic non-protein coding RNA 605	ncRNA	1.47763	0.00148259	0.00651936
SOE_900	peak_9408	chr14	103361453	103362827	+	0		Intergenic	Tigger7|DNA|TcMar-Tigger	-23224	NM_001128921	4140	Hs.35828	NM_002376	ENSG00000075413	MARK3	CTAK1|KP78|PAR1A|Par-1a|VIPB	microtubule affinity regulating kinase 3	protein-coding	1.75063	2.25427e-05	0.000342041
SOE_901	peak_9460	chr14	105117113	105121237	+	0		Intergenic	Intergenic	25028	NR_110546	102723354	Hs.569410	NR_110546		LINC02298	-	long intergenic non-protein coding RNA 2298	ncRNA	1.23677	0.0057172	0.0180477
SOE_902	peak_9473	chr14	105574631	105576615	+	0		Intergenic	Intergenic	43768	NR_135205	105370697	Hs.148580	NR_135205		LOC105370697	-	uncharacterized LOC105370697	ncRNA	1.17017	0.0161722	0.0402427
SOE_903	peak_9482	chr14	105695913	105698031	+	0		Intergenic	Intergenic	-24165	NR_046211	2003	Hs.744419	NR_046211		ELK2AP	ELK2|ELK2.1|ELK2P1	ETS transcription factor ELK2A, pseudogene	pseudo	1.45265	0.00161744	0.00695991
SOE_904	peak_9483	chr14	105698705	105701981	+	0		Intergenic	Intergenic	-27536	NR_046211	2003	Hs.744419	NR_046211		ELK2AP	ELK2|ELK2.1|ELK2P1	ETS transcription factor ELK2A, pseudogene	pseudo	0.840541	0.0155325	0.0390309
SOE_905	peak_9531	chr15	31464109	31467108	+	0		Intergenic	Intergenic	138773	NM_015995	51621	Hs.376443	NM_015995	ENSG00000169926	KLF13	BTEB3|FKLF2|NSLP1|RFLAT-1|RFLAT1	Kruppel like factor 13	protein-coding	1.2683	0.00815819	0.0236832
SOE_906	peak_9541	chr15	34994409	34994997	+	0		Intergenic	AluSg|SINE|Alu	-6416	NM_014106	54989	Hs.744990	NM_014106	ENSG00000198146	ZNF770	PRO1914	zinc finger protein 770	protein-coding	1.93704	2.17784e-06	8.64648e-05
SOE_907	peak_9542	chr15	35000522	35000943	+	0		Intergenic	MLT2F|LTR|ERVL	-12445	NM_014106	54989	Hs.744990	NM_014106	ENSG00000198146	ZNF770	PRO1914	zinc finger protein 770	protein-coding	1.08846	0.0152075	0.0384116
SOE_908	peak_9613	chr15	39420009	39420385	+	0		Intergenic	MIR3|SINE|MIR	-160882	NM_003246	7057	Hs.164226	NM_003246	ENSG00000137801	THBS1	THBS|THBS-1|TSP|TSP-1|TSP1	thrombospondin 1	protein-coding	1.67022	3.78407e-05	0.000479386
SOE_909	peak_9614	chr15	39421164	39421418	+	0		Intergenic	L1PA2|LINE|L1	-159788	NM_003246	7057	Hs.164226	NM_003246	ENSG00000137801	THBS1	THBS|THBS-1|TSP|TSP-1|TSP1	thrombospondin 1	protein-coding	1.00187	0.0076934	0.0226224
SOE_910	peak_9649	chr15	40677838	40679059	+	0		Intergenic	AluY|SINE|Alu	16657	NR_040058	100505648	Hs.586876	NR_040058	ENSG00000245849	RAD51-AS1	TODRA	RAD51 antisense RNA 1	ncRNA	1.10662	6.83305e-05	0.000715137
SOE_911	peak_9653	chr15	40860777	40867319	+	0		Intergenic	Intergenic	10186	NM_133639	171177	Hs.447901	NM_133639	ENSG00000104140	RHOV	ARHV|CHP|WRCH2	ras homolog family member V	protein-coding	1.1852	0.00274837	0.0103084
SOE_912	peak_9654	chr15	40877565	40880340	+	0		Intergenic	Intergenic	-4718	NM_133639	171177	Hs.447901	NM_133639	ENSG00000104140	RHOV	ARHV|CHP|WRCH2	ras homolog family member V	protein-coding	1.12042	0.00171621	0.00728123
SOE_913	peak_9696	chr15	45616232	45617852	+	0		Intergenic	Intergenic	-14106	NM_001271213	58472	Hs.511251	NM_021199	ENSG00000137767	SQOR	CGI-44|PRO1975|SQR|SQRDL	sulfide quinone oxidoreductase	protein-coding	1.25113	0.00120276	0.00557967
SOE_914	peak_9701	chr15	47897107	47897387	+	0		Intergenic	Intergenic	-51011	NR_120336	101928442	Hs.242804	NR_120336	ENSG00000259572	LINC01491	-	long intergenic non-protein coding RNA 1491	ncRNA	1.6458	0.000220545	0.00162014
SOE_915	peak_9702	chr15	47898095	47898942	+	0		Intergenic	Intergenic	-52282	NR_120336	101928442	Hs.242804	NR_120336	ENSG00000259572	LINC01491	-	long intergenic non-protein coding RNA 1491	ncRNA	1.53995	0.000793051	0.00410931
SOE_916	peak_9706	chr15	47960386	47961529	+	0		Intergenic	Charlie16a|DNA|hAT-Charlie	-114721	NR_120336	101928442	Hs.242804	NR_120336	ENSG00000259572	LINC01491	-	long intergenic non-protein coding RNA 1491	ncRNA	1.47168	0.0207004	0.0488549
SOE_917	peak_9724	chr15	50789912	50792663	+	0		Intergenic	Intergenic	-25581	NM_032802	84888	Hs.401537	NM_032802	ENSG00000138600	SPPL2A	IMP3|PSL2	signal peptide peptidase like 2A	protein-coding	1.30967	0.00118609	0.00551851
SOE_918	peak_9725	chr15	50796960	50797958	+	0		Intergenic	Intergenic	-31753	NM_032802	84888	Hs.401537	NM_032802	ENSG00000138600	SPPL2A	IMP3|PSL2	signal peptide peptidase like 2A	protein-coding	1.13535	0.00438959	0.0147102
SOE_919	peak_9734	chr15	51024004	51024736	+	0		Intergenic	AluSq2|SINE|Alu	-13118	NR_146310	109729174		NR_146310	ENSG00000259240	MIR4713HG	-	MIR4713 host gene	ncRNA	1.39677	0.0107955	0.029345
SOE_920	peak_9735	chr15	51025421	51026297	+	0		Intergenic	(CTTC)n|Simple_repeat|Simple_repeat	-11629	NR_146310	109729174		NR_146310	ENSG00000259240	MIR4713HG	-	MIR4713 host gene	ncRNA	1.76053	0.00014407	0.00119269
SOE_921	peak_9736	chr15	51422729	51422964	+	0		Intergenic	L1HS|LINE|L1	45600	NM_001330297	342035	Hs.526441	NM_181789	ENSG00000186417	GLDN	CLOM|COLM|CRG-L2|CRGL2|LCCS11|UNC-112	gliomedin	protein-coding	1.94318	0.000596114	0.00332473
SOE_922	peak_9743	chr15	52067429	52072434	+	0		Intergenic	MIRb|SINE|MIR	42844	NM_001306168	10017	Hs.283672	NM_020396	ENSG00000137875	BCL2L10	BCL-B|Boo|Diva|bcl2-L-10	BCL2 like 10	protein-coding	0.941054	0.000337191	0.0021865
SOE_923	peak_9744	chr15	52076102	52078867	+	0		Intergenic	L2|LINE|L2	35291	NM_001306168	10017	Hs.283672	NM_020396	ENSG00000137875	BCL2L10	BCL-B|Boo|Diva|bcl2-L-10	BCL2 like 10	protein-coding	1.53326	6.43993e-05	0.000687105
SOE_924	peak_9756	chr15	54931660	54932007	+	0		Intergenic	L1HS|LINE|L1	-124914	NR_135679	105370829	Hs.174934	NR_135679	ENSG00000260937	LOC105370829	-	uncharacterized LOC105370829	ncRNA	2.45506	0.000223623	0.00163677
SOE_925	peak_9759	chr15	56002101	56002603	+	0		Intergenic	AluSz|SINE|Alu	-8740	NM_001329212	4734	Hs.1565	NM_006154	ENSG00000069869	NEDD4	NEDD4-1|RPF1	NEDD4 E3 ubiquitin protein ligase	protein-coding	1.36173	0.00151841	0.00663273
SOE_926	peak_9779	chr15	58193583	58193854	+	0		Intergenic	L1PA5|LINE|L1	55337	NM_001320635	366	Hs.104624	NM_020980	ENSG00000103569	AQP9	AQP-9|HsT17287|SSC1|T17287	aquaporin 9	protein-coding	1.06862	0.0115622	0.0309855
SOE_927	peak_9785	chr15	58257687	58261672	+	0		Intergenic	Intergenic	121298	NM_001320635	366	Hs.104624	NM_020980	ENSG00000103569	AQP9	AQP-9|HsT17287|SSC1|T17287	aquaporin 9	protein-coding	1.18817	0.000880918	0.00444157
SOE_928	peak_9793	chr15	58395888	58396207	+	0		Intergenic	Intergenic	-35944	NM_000236	3990	Hs.654472	NM_000236	ENSG00000166035	LIPC	HDLCQ12|HL|HTGL|LIPH	lipase C, hepatic type	protein-coding	1.09404	0.00230673	0.00904612
SOE_929	peak_9797	chr15	58951417	58954392	+	0		Intergenic	MER4C|LTR|ERV1	-19225	NM_024755	79811	Hs.512932	NM_017968	ENSG00000137776	SLTM	Met	SAFB like transcription modulator	protein-coding	1.17593	0.00010432	0.000953667
SOE_930	peak_9809	chr15	59587028	59587954	+	0		Intergenic	Intergenic	-24292	NM_004751	9245	Hs.194710	NM_004751	ENSG00000140297	GCNT3	C2/4GnT|C24GNT|C2GNT2|C2GNTM|GNTM	glucosaminyl (N-acetyl) transferase 3, mucin type	protein-coding	1.12703	0.000115803	0.00102191
SOE_931	peak_9813	chr15	59885266	59887542	+	0		Intergenic	Intergenic	-117907	NM_012182	27023	Hs.734475	NM_012182	ENSG00000171956	FOXB1	FKH5|HFKH-5	forkhead box B1	protein-coding	1.41369	0.00682767	0.020647
SOE_932	peak_9822	chr15	62075266	62077342	+	0		Intergenic	MIRb|SINE|MIR	9327	NM_207322	145741	Hs.202656	NM_207322	ENSG00000198535	C2CD4A	FAM148A|NLF1	C2 calcium dependent domain containing 4A	protein-coding	1.45787	0.0105564	0.0288309
SOE_933	peak_9825	chr15	62112035	62113908	+	0		Intergenic	Intergenic	45994	NM_207322	145741	Hs.202656	NM_207322	ENSG00000198535	C2CD4A	FAM148A|NLF1	C2 calcium dependent domain containing 4A	protein-coding	1.04959	0.000328298	0.00214594
SOE_934	peak_9831	chr15	62208903	62210460	+	0		Intergenic	LTR27D|LTR|ERV1	-6363	NR_148210	107984784	Hs.591131	NR_148210	ENSG00000259697	LOC107984784	-	uncharacterized LOC107984784	ncRNA	1.94425	0.00184946	0.00768113
SOE_935	peak_9843	chr15	62603222	62604482	+	0		Intergenic	Intergenic	41329	NR_026897	197003	Hs.352253	NM_152648	ENSG00000259458	MGC15885	-	uncharacterized protein MGC15885	ncRNA	0.898795	0.00661986	0.020155
SOE_936	peak_9846	chr15	62894586	62898025	+	0		Intergenic	Intergenic	72348	NR_029709	406965		NR_029709	ENSG00000211137	MIR190A	MIR190|MIRN190|hsa-mir-190a|miR-190|mir-190a	microRNA 190a	ncRNA	0.788075	0.000298965	0.00200927
SOE_937	peak_9855	chr15	63037033	63039344	+	0		Intergenic	Intergenic	-4559	NM_001018006	7168	Hs.133892	NM_000366	ENSG00000140416	TPM1	C15orf13|CMD1Y|CMH3|HEL-S-265|HTM-alpha|LVNC9|TMSA	tropomyosin 1	protein-coding	1.07064	0.0192344	0.0460946
SOE_938	peak_9904	chr15	65796126	65798275	+	0		Intergenic	Intergenic	-4907	NM_001320835	10260	Hs.654567	NM_005848	ENSG00000174485	DENND4A	IRLB|MYCPBP	DENN domain containing 4A	protein-coding	1.17185	0.000344954	0.00222637
SOE_939	peak_9943	chr15	68264414	68264722	+	0		Intergenic	AluJr|SINE|Alu	-13177	NM_015322	10116	Hs.362733	NM_015322	ENSG00000169018	FEM1B	F1A-ALPHA|F1AA|FEM1-beta	fem-1 homolog B	protein-coding	1.45555	0.00207133	0.00835855
SOE_940	peak_9944	chr15	68264975	68265602	+	0		Intergenic	L1ME3|LINE|L1	-12457	NM_015322	10116	Hs.362733	NM_015322	ENSG00000169018	FEM1B	F1A-ALPHA|F1AA|FEM1-beta	fem-1 homolog B	protein-coding	1.58629	0.000135577	0.00114443
SOE_941	peak_10049	chr15	71055166	71056098	+	0		Intergenic	L1ME3Cz|LINE|L1	-85817	NM_024817	79875	Hs.387057	NM_024817	ENSG00000187720	THSD4	ADAMTSL-6|ADAMTSL6|FVSY9334|PRO34005	thrombospondin type 1 domain containing 4	protein-coding	1.0341	0.00136423	0.00612975
SOE_942	peak_10056	chr15	72235359	72238436	+	0		Intergenic	Intergenic	-5273	NM_182470	5315	Hs.534770	NM_002654	ENSG00000067225	PKM	CTHBP|HEL-S-30|OIP3|PK3|PKM2|TCB|THBP1	pyruvate kinase M1/2	protein-coding	1.03986	0.000775499	0.00404346
SOE_943	peak_10064	chr15	73777004	73779021	+	0		Intergenic	Intergenic	9798	NR_120352	101929221		NR_120352		INSYN1-AS1	C15orf59-AS1	INSYN1 antisense RNA 1	ncRNA	1.48681	0.00163875	0.00702872
SOE_944	peak_10092	chr15	74912099	74914215	+	0		Intergenic	MSTB1|LTR|ERVL-MaLR	-6263	NR_135849	57184	Hs.367690	NM_020447	ENSG00000178761	FAM219B	C15orf17	family with sequence similarity 219 member B	protein-coding	1.43739	9.13905e-05	0.000874273
SOE_945	peak_10135	chr15	75827331	75829194	+	0		Intergenic	AluSq2|SINE|Alu	-15185	NM_001284382	92912	Hs.23033	NM_173469	ENSG00000140367	UBE2Q2	-	ubiquitin conjugating enzyme E2 Q2	protein-coding	0.760092	0.011342	0.0305301
SOE_946	peak_10200	chr15	80661525	80663683	+	0		Intergenic	L3|LINE|CR1	-32706	NM_021214	58489	Hs.459072	NM_021214	ENSG00000136379	ABHD17C	FAM108C1	abhydrolase domain containing 17C	protein-coding	1.19549	0.00891742	0.0253794
SOE_947	peak_10208	chr15	80776436	80777089	+	0		Intergenic	Intergenic	-2608	NM_018689	57214	Hs.459088	NM_018689	ENSG00000103888	CEMIP	CCSP1|HYBID|KIAA1199|TMEM2L	cell migration inducing hyaluronidase 1	protein-coding	0.776154	0.00241744	0.00935768
SOE_948	peak_10226	chr15	81697430	81697641	+	0		Intergenic	L1PA2|LINE|L1	-323322	NM_001080532	342125	Hs.253489	NM_181841	ENSG00000188869	TMC3	-	transmembrane channel like 3	protein-coding	2.4898	0.00112996	0.00534436
SOE_949	peak_10229	chr15	81728443	81729696	+	0		Intergenic	Intergenic	316949	NM_032246	84206	Hs.104744	NM_032246	ENSG00000183496	MEX3B	MEX-3B|RKHD3|RNF195	mex-3 RNA binding family member B	protein-coding	1.22562	0.00191734	0.00788869
SOE_950	peak_10238	chr15	82122281	82123906	+	0		Intergenic	MIR3|SINE|MIR	34499	NR_120367	101929690	Hs.176109	NR_120367	ENSG00000259518	LINC01583	-	long intergenic non-protein coding RNA 1583	ncRNA	1.13	2.9452e-05	0.000402532
SOE_951	peak_10244	chr15	82742085	82742606	+	0		Intergenic	L1MCa|LINE|L1	-2565	NR_036446	283693	Hs.560399	NR_036446		ACTG1P17	-	actin gamma 1 pseudogene 17	pseudo	1.80917	0.000806822	0.00417316
SOE_952	peak_10245	chr15	83287566	83289394	+	0		Intergenic	Intergenic	-3816	NM_001717	646	Hs.459153	NM_001717	ENSG00000169594	BNC1	BNC|BSN1|HsT19447	basonuclin 1	protein-coding	1.3307	0.000975419	0.00478538
SOE_953	peak_10246	chr15	83292357	83293312	+	0		Intergenic	Intergenic	-8170	NM_001717	646	Hs.459153	NM_001717	ENSG00000169594	BNC1	BNC|BSN1|HsT19447	basonuclin 1	protein-coding	0.77679	0.00745451	0.0220919
SOE_954	peak_10248	chr15	83309806	83312801	+	0		Intergenic	Intergenic	-26639	NM_001717	646	Hs.459153	NM_001717	ENSG00000169594	BNC1	BNC|BSN1|HsT19447	basonuclin 1	protein-coding	1.5799	0.000277682	0.00190704
SOE_955	peak_10249	chr15	83320829	83323449	+	0		Intergenic	Intergenic	-37475	NM_001717	646	Hs.459153	NM_001717	ENSG00000169594	BNC1	BNC|BSN1|HsT19447	basonuclin 1	protein-coding	1.80935	3.47741e-05	0.000451722
SOE_956	peak_10252	chr15	83377015	83381285	+	0		Intergenic	CpG	-68078	NR_136714	6457	Hs.270055	NM_003027	ENSG00000140600	SH3GL3	CNSA3|EEN-B2|HsT19371|SH3D2C|SH3P13	SH3 domain containing GRB2 like 3, endophilin A3	protein-coding	1.65378	0.00746005	0.0221063
SOE_957	peak_10253	chr15	83383161	83383386	+	0		Intergenic	AluSz6|SINE|Alu	-63955	NR_136714	6457	Hs.270055	NM_003027	ENSG00000140600	SH3GL3	CNSA3|EEN-B2|HsT19371|SH3D2C|SH3P13	SH3 domain containing GRB2 like 3, endophilin A3	protein-coding	1.64753	0.0100976	0.0278583
SOE_958	peak_10279	chr15	85356536	85358772	+	0		Intergenic	AluSx|SINE|Alu	-22942	NR_106993	102465803		NR_106993	ENSG00000284160	MIR7706	hsa-mir-7706	microRNA 7706	ncRNA	0.750918	0.00309151	0.0112931
SOE_959	peak_10291	chr15	89049082	89050002	+	0		Intergenic	L1PA3|LINE|L1	-38914	NM_007011	11057	Hs.122337	NM_007011	ENSG00000140526	ABHD2	HS1-2|LABH2|PHPS1-2	abhydrolase domain containing 2	protein-coding	1.03515	0.000382792	0.00240406
SOE_960	peak_10298	chr15	89498045	89500703	+	0		Intergenic	Intergenic	-2791	NR_110261	51458	Hs.459284	NM_016321	ENSG00000140519	RHCG	C15orf6|PDRC2|RHGK|SLC42A3	Rh family C glycoprotein	protein-coding	1.5444	0.0023327	0.00911416
SOE_961	peak_10300	chr15	89531693	89533065	+	0		Intergenic	Intergenic	-8345	NR_027075	283761	Hs.459288	NR_027074		LINC00928	-	long intergenic non-protein coding RNA 928	ncRNA	1.39255	0.00139686	0.00623135
SOE_962	peak_10301	chr15	89550795	89552281	+	0		Intergenic	MLT1C|LTR|ERVL-MaLR	-23931	NM_152259	90381	Hs.441708	NM_152259	ENSG00000140534	TICRR	C15orf42|SLD3|Treslin	TOPBP1 interacting checkpoint and replication regulator	protein-coding	1.37974	0.00703076	0.0211272
SOE_963	peak_10304	chr15	89772469	89773341	+	0		Intergenic	AluJo|SINE|Alu	-3427	NM_001039958	145873	Hs.37311	NM_001039958	ENSG00000188095	MESP2	SCDO2|bHLHc6	mesoderm posterior bHLH transcription factor 2	protein-coding	1.20984	0.000702492	0.00375728
SOE_964	peak_10305	chr15	89777214	89782877	+	0		Intergenic	AluSx1|SINE|Alu	3713	NM_001039958	145873	Hs.37311	NM_001039958	ENSG00000188095	MESP2	SCDO2|bHLHc6	mesoderm posterior bHLH transcription factor 2	protein-coding	0.939289	0.00213754	0.0085604
SOE_965	peak_10310	chr15	89958174	89958837	+	0		Intergenic	Intergenic	-42819	NM_198526	374655	Hs.459311	NM_198526	ENSG00000140548	ZNF710	-	zinc finger protein 710	protein-coding	0.917893	0.0155675	0.0390968
SOE_966	peak_10323	chr15	90157372	90163736	+	0		Intergenic	Intergenic	-24366	NM_001324030	10509	Hs.474935	NM_020210	ENSG00000185033	SEMA4B	SEMAC|SemC	semaphorin 4B	protein-coding	0.890842	0.000141506	0.00117942
SOE_967	peak_10357	chr15	91561150	91562893	+	0		Intergenic	MIRc|SINE|MIR	98682	NR_110106	101926928	Hs.638788	NR_110106	ENSG00000258551	CRAT37	-	cervical cancer-associated transcript 37	ncRNA	1.60635	3.83078e-06	0.000117524
SOE_968	peak_10378	chr15	92815985	92816703	+	0		Intergenic	AluY|SINE|Alu	20860	NR_033769	728619	Hs.684129	NR_033769		ASB9P1	-	ankyrin repeat and SOCS box containing 9 pseudogene 1	pseudo	0.921883	0.0119811	0.0318471
SOE_969	peak_10379	chr15	92816891	92823497	+	0		Intergenic	Intergenic	24710	NR_033769	728619	Hs.684129	NR_033769		ASB9P1	-	ankyrin repeat and SOCS box containing 9 pseudogene 1	pseudo	1.16777	4.21742e-06	0.00012515
SOE_970	peak_10380	chr15	92824279	92826594	+	0		Intergenic	MER39|LTR|ERV1	29952	NR_033769	728619	Hs.684129	NR_033769		ASB9P1	-	ankyrin repeat and SOCS box containing 9 pseudogene 1	pseudo	1.11287	0.00316453	0.0114964
SOE_971	peak_10389	chr15	93172834	93174224	+	0		Intergenic	Intergenic	-32537	NM_001365393	105370980		NM_001365393		LOC105370980	-	putative uncharacterized protein UNQ9370/PRO34162	protein-coding	1.63002	0.00407279	0.0139116
SOE_972	peak_10397	chr15	93357576	93360089	+	0		Intergenic	Intergenic	152766	NM_001365393	105370980		NM_001365393		LOC105370980	-	putative uncharacterized protein UNQ9370/PRO34162	protein-coding	1.66928	0.00310596	0.0113328
SOE_973	peak_10401	chr15	93466140	93467967	+	0		Intergenic	Intergenic	260987	NM_001365393	105370980		NM_001365393		LOC105370980	-	putative uncharacterized protein UNQ9370/PRO34162	protein-coding	1.24726	0.00721403	0.0215503
SOE_974	peak_10405	chr15	93495737	93497107	+	0		Intergenic	Intergenic	290356	NM_001365393	105370980		NM_001365393		LOC105370980	-	putative uncharacterized protein UNQ9370/PRO34162	protein-coding	1.41894	0.0108598	0.0294919
SOE_975	peak_10406	chr15	93566118	93568493	+	0		Intergenic	Intergenic	-289255	NR_120321	101927153	Hs.371900	NR_120321		LINC02207	-	long intergenic non-protein coding RNA 2207	ncRNA	2.36954	4.86135e-05	0.000567581
SOE_976	peak_10409	chr15	93644858	93647441	+	0		Intergenic	Intergenic	-210411	NR_120321	101927153	Hs.371900	NR_120321		LINC02207	-	long intergenic non-protein coding RNA 2207	ncRNA	1.90505	0.00364782	0.0127722
SOE_977	peak_10410	chr15	93655104	93656651	+	0		Intergenic	Intergenic	-200683	NR_120321	101927153	Hs.371900	NR_120321		LINC02207	-	long intergenic non-protein coding RNA 2207	ncRNA	1.55903	0.00746555	0.0221193
SOE_978	peak_10412	chr15	93708831	93710628	+	0		Intergenic	Intergenic	-146831	NR_120321	101927153	Hs.371900	NR_120321		LINC02207	-	long intergenic non-protein coding RNA 2207	ncRNA	1.53894	0.00280163	0.0104655
SOE_979	peak_10416	chr15	93828770	93832437	+	0		Intergenic	Intergenic	-25957	NR_120321	101927153	Hs.371900	NR_120321		LINC02207	-	long intergenic non-protein coding RNA 2207	ncRNA	1.59511	0.00412947	0.0140432
SOE_980	peak_10417	chr15	93836696	93838777	+	0		Intergenic	Intergenic	-18824	NR_120321	101927153	Hs.371900	NR_120321		LINC02207	-	long intergenic non-protein coding RNA 2207	ncRNA	2.59576	0.000364888	0.00231428
SOE_981	peak_10422	chr15	94205411	94207302	+	0		Intergenic	AluY|SINE|Alu	-91845	NM_018349	55784	Hs.33368	NM_018349	ENSG00000140563	MCTP2	-	multiple C2 and transmembrane domain containing 2	protein-coding	0.800362	0.016074	0.0400644
SOE_982	peak_10438	chr15	95226535	95228083	+	0		Intergenic	Intergenic	99791	NR_034095	400456	Hs.536404	NR_034095	ENSG00000248441	LINC01197	-	long intergenic non-protein coding RNA 1197	ncRNA	1.83684	0.00246545	0.00949828
SOE_983	peak_10442	chr15	95557148	95558839	+	0		Intergenic	Intergenic	124900	NR_027132	145820	Hs.652702	NR_027132	ENSG00000259134	LINC00924	-	long intergenic non-protein coding RNA 924	ncRNA	1.11671	0.000537702	0.00307444
SOE_984	peak_10454	chr15	97977507	97977900	+	0		Intergenic	Intergenic	17000	NM_183376	91947	Hs.6093	NM_183376	ENSG00000140450	ARRDC4	-	arrestin domain containing 4	protein-coding	1.45622	0.000671472	0.00363799
SOE_985	peak_10456	chr15	98025926	98026101	+	0		Intergenic	Intergenic	22975	NR_146565	105371008		NR_146563		LINC02251	-	long intergenic non-protein coding RNA 2251	ncRNA	1.17727	2.78034e-06	9.88767e-05
SOE_986	peak_10460	chr15	98091852	98091934	+	0		Intergenic	L1PA3|LINE|L1	-3140	NR_120325	101927332		NR_120325		LINC01582	-	long intergenic non-protein coding RNA 1582	ncRNA	2.18189	0.00322011	0.0116289
SOE_987	peak_10462	chr15	98560661	98563202	+	0		Intergenic	AluSq2|SINE|Alu	-47595	NM_182562	283777	Hs.668070	NM_182562	ENSG00000283597	FAM169B	-	family with sequence similarity 169 member B	protein-coding	1.61623	0.00149863	0.00657259
SOE_988	peak_10464	chr15	98966792	98967037	+	0		Intergenic	AluSq2|SINE|Alu	38742	NM_001102612	145814	Hs.592021	NM_001102612	ENSG00000183571	PGPEP1L	-	pyroglutamyl-peptidase I like	protein-coding	1.48003	0.00928864	0.026152
SOE_1000	peak_10849	chr16	28337160	28337351	+	0		Intergenic	MLT1A1|LTR|ERVL-MaLR	25605	NM_001282524	728741	Hs.726467	NM_001282524	ENSG00000198156	NPIPB6	NPIPB	nuclear pore complex interacting protein family member B6	protein-coding	1.06848	0.0155886	0.0391343
SOE_1001	peak_10893	chr16	29367750	29370983	+	0		Intergenic	MLT1K|LTR|ERVL-MaLR	35179	NM_001310137	728888	Hs.720286	NM_001310137	ENSG00000254206	NPIPB11	NPIP	nuclear pore complex interacting protein family member B11	protein-coding	0.856858	0.00424489	0.01434
SOE_1002	peak_10913	chr16	29943062	29945201	+	0		Intergenic	L2c|LINE|L2	-17905	NM_178863	253980	Hs.534590	NM_178863	ENSG00000174943	KCTD13	BACURD1|FKSG86|PDIP1|POLDIP1|hBACURD1	potassium channel tetramerization domain containing 13	protein-coding	0.772611	0.000855566	0.00434674
SOE_1003	peak_10933	chr16	30566628	30569586	+	0		Intergenic	Intergenic	4300	NM_145271	146542	Hs.301463	NM_145271	ENSG00000229809	ZNF688	-	zinc finger protein 688	protein-coding	0.926838	0.000302607	0.00202404
SOE_1004	peak_10956	chr16	31451658	31456028	+	0		Intergenic	Intergenic	-4461	NM_001288767	79798	Hs.732945	NM_024742	ENSG00000140691	ARMC5	AIMAH2	armadillo repeat containing 5	protein-coding	0.859461	4.03745e-05	0.000500884
SOE_1005	peak_10962	chr16	33958166	33958512	+	0		Intergenic	L1HS|LINE|L1	188962	NR_130772	104644205	Hs.742548	NR_130771		ENPP7P13	DUNQU1	ectonucleotide pyrophosphatase/phosphodiesterase 7 pseudogene 13	pseudo	2.27027	1.04024e-05	0.000209515
SOE_1006	peak_11017	chr16	53397595	53397755	+	0		Intergenic	L1PA3|LINE|L1	24182	NR_119378	102723373	Hs.569678	NR_119378	ENSG00000261804	LOC102723373	-	uncharacterized LOC102723373	ncRNA	1.17103	0.00971954	0.0270791
SOE_1007	peak_11036	chr16	54946511	54946705	+	0		Intergenic	AluSz6|SINE|Alu	15409	NM_001252197	10265	Hs.435730	NM_005853	ENSG00000176842	IRX5	HMMS|IRX-2a|IRXB2	iroquois homeobox 5	protein-coding	1.38979	0.0169024	0.0416255
SOE_1008	peak_11039	chr16	55274017	55275354	+	0		Intergenic	Intergenic	-49874	NM_024335	79190	Hs.369907	NM_024335	ENSG00000159387	IRX6	IRX-3|IRX7|IRXB3	iroquois homeobox 6	protein-coding	1.74944	0.00119283	0.00554171
SOE_1009	peak_11040	chr16	55275735	55276517	+	0		Intergenic	Intergenic	-48433	NM_024335	79190	Hs.369907	NM_024335	ENSG00000159387	IRX6	IRX-3|IRX7|IRXB3	iroquois homeobox 6	protein-coding	2.09394	0.000189396	0.00145121
SOE_1010	peak_11043	chr16	55297390	55297944	+	0		Intergenic	THE1B|LTR|ERVL-MaLR	-26892	NM_024335	79190	Hs.369907	NM_024335	ENSG00000159387	IRX6	IRX-3|IRX7|IRXB3	iroquois homeobox 6	protein-coding	1.79133	8.07237e-05	0.000803273
SOE_1011	peak_11045	chr16	55598923	55599806	+	0		Intergenic	L1PA3|LINE|L1	32680	NM_032330	84290	Hs.660027	NM_032330	ENSG00000256812	CAPNS2	CSS2	calpain small subunit 2	protein-coding	1.73983	0.00563484	0.0178651
SOE_1012	peak_11090	chr16	57865282	57866225	+	0		Intergenic	AluSx|SINE|Alu	55116	NM_001278081	388282	Hs.434720	NM_001278081		LOC388282	-	uncharacterized LOC388282	protein-coding	1.04176	0.00178416	0.0074844
SOE_1013	peak_11092	chr16	57866943	57867154	+	0		Intergenic	Intergenic	56411	NM_001278081	388282	Hs.434720	NM_001278081		LOC388282	-	uncharacterized LOC388282	protein-coding	1.45336	2.90493e-05	0.000399394
SOE_1014	peak_11093	chr16	57867670	57867968	+	0		Intergenic	Intergenic	57182	NM_001278081	388282	Hs.434720	NM_001278081		LOC388282	-	uncharacterized LOC388282	protein-coding	0.841585	0.0125008	0.0328706
SOE_1015	peak_11094	chr16	57870790	57871483	+	0		Intergenic	AluJo|SINE|Alu	60499	NM_001278081	388282	Hs.434720	NM_001278081		LOC388282	-	uncharacterized LOC388282	protein-coding	0.965995	0.0010049	0.00489817
SOE_1016	peak_11095	chr16	57871900	57872275	+	0		Intergenic	Intergenic	61450	NM_001278081	388282	Hs.434720	NM_001278081		LOC388282	-	uncharacterized LOC388282	protein-coding	0.804797	0.0115483	0.0309632
SOE_1017	peak_11100	chr16	58407792	58412485	+	0		Intergenic	L1MD3|LINE|L1	17667	NM_001126130	64785	Hs.47125	NM_022770	ENSG00000181938	GINS3	PSF3	GINS complex subunit 3	protein-coding	1.78511	0.000116748	0.0010276
SOE_1018	peak_11105	chr16	58458916	58459481	+	0		Intergenic	L2c|LINE|L2	-4447	NM_020465	65009	Hs.322430	NM_020465	ENSG00000103034	NDRG4	BDM1|SMAP-8|SMAP8	NDRG family member 4	protein-coding	1.09266	0.0080534	0.0234419
SOE_1019	peak_11107	chr16	58637740	58638710	+	0		Intergenic	AluSg|SINE|Alu	-8399	NM_001265612	23019	Hs.460923	NM_016284	ENSG00000125107	CNOT1	AD-005|CDC39|NOT1|NOT1H	CCR4-NOT transcription complex subunit 1	protein-coding	0.776744	0.0066953	0.0203223
SOE_1020	peak_11110	chr16	63614258	63615233	+	0		Intergenic	Intergenic	1507318	NM_001797	1009	Hs.116471	NM_001797	ENSG00000140937	CDH11	CAD11|CDHOB|ESWS|OB|OSF-4	cadherin 11	protein-coding	1.52644	0.00135885	0.00610991
SOE_1021	peak_11112	chr16	63655681	63655893	+	0		Intergenic	Intergenic	1466276	NM_001797	1009	Hs.116471	NM_001797	ENSG00000140937	CDH11	CAD11|CDHOB|ESWS|OB|OSF-4	cadherin 11	protein-coding	1.66147	0.00338845	0.012073
SOE_1022	peak_11123	chr16	65690277	65690634	+	0		Intergenic	L1HS|LINE|L1	-114155	NR_027755	283867	Hs.444774	NM_001101346	ENSG00000261742	LINC00922	-	long intergenic non-protein coding RNA 922	ncRNA	1.51095	0.00815383	0.0236799
SOE_1023	peak_11197	chr16	68589047	68589230	+	0		Intergenic	L1HS|LINE|L1	49847	NM_133458	146198	Hs.461074	NM_133458	ENSG00000184939	ZFP90	FIK|NK10|ZNF756|zfp-90	ZFP90 zinc finger protein	protein-coding	1.82186	0.00580201	0.0182518
SOE_1024	peak_11235	chr16	71889934	71891845	+	0		Intergenic	AluY|SINE|Alu	-3519	NM_001270976	9798	Hs.232194	NM_014761	ENSG00000182149	IST1	CHMP8|OLC1	IST1 factor associated with ESCRT-III	protein-coding	1.09282	7.97894e-05	0.000797944
SOE_1025	peak_11242	chr16	73082289	73082460	+	0		Intergenic	AluY|SINE|Alu	-9975	NR_027756	283902	Hs.382776	NM_001101347	ENSG00000260880	HCCAT5	FJ222407|HTA	hepatocellular carcinoma associated transcript 5	ncRNA	1.0315	0.000445421	0.00268064
SOE_1026	peak_11248	chr16	73829611	73830411	+	0		Intergenic	L1PA2|LINE|L1	385510	NR_104657	101928035	Hs.39557	NR_104657	ENSG00000261404	LOC101928035	-	uncharacterized LOC101928035	ncRNA	1.38945	0.004745	0.0156255
SOE_1027	peak_11257	chr16	74838720	74839383	+	0		Intergenic	AluY|SINE|Alu	-64231	NM_024306	79152	Hs.461329	NM_024306	ENSG00000103089	FA2H	FAAH|FAH1|FAXDC1|SCS7|SPG35	fatty acid 2-hydroxylase	protein-coding	1.23467	0.0122122	0.0323044
SOE_1028	peak_11266	chr16	75827174	75827379	+	0		Intergenic	L1PA2|LINE|L1	-100786	NM_001355613	105371346		NM_001355613	ENSG00000283755	CPHXL	-	cytoplasmic polyadenylated homeobox like	protein-coding	0.910363	0.00413222	0.014051
SOE_1029	peak_11276	chr16	79639636	79641351	+	0		Intergenic	AluYf1|SINE|Alu	-39756	NM_005360	4094	Hs.134859	NM_005360	ENSG00000178573	MAF	AYGRP|CCA4|CTRCT21|c-MAF	MAF bZIP transcription factor	protein-coding	0.758155	0.00216684	0.00864395
SOE_1030	peak_11278	chr16	79656436	79659802	+	0		Intergenic	Intergenic	-57382	NM_005360	4094	Hs.134859	NM_005360	ENSG00000178573	MAF	AYGRP|CCA4|CTRCT21|c-MAF	MAF bZIP transcription factor	protein-coding	1.71852	1.44893e-06	6.84952e-05
SOE_1031	peak_11279	chr16	79678680	79678931	+	0		Intergenic	AluSx1|SINE|Alu	-78068	NM_005360	4094	Hs.134859	NM_005360	ENSG00000178573	MAF	AYGRP|CCA4|CTRCT21|c-MAF	MAF bZIP transcription factor	protein-coding	1.74129	0.00265249	0.0100373
SOE_1032	peak_11280	chr16	79844238	79845361	+	0		Intergenic	MIRc|SINE|MIR	49550	NR_104661	101928248	Hs.659802	NR_104660	ENSG00000260876	LINC01229	-	long intergenic non-protein coding RNA 1229	ncRNA	1.65709	9.85661e-05	0.000918811
SOE_1033	peak_11281	chr16	79846256	79849752	+	0		Intergenic	MIR|SINE|MIR	52755	NR_104661	101928248	Hs.659802	NR_104660	ENSG00000260876	LINC01229	-	long intergenic non-protein coding RNA 1229	ncRNA	1.32301	0.0163856	0.0406144
SOE_1034	peak_11282	chr16	79885110	79885916	+	0		Intergenic	Intergenic	90264	NR_104661	101928248	Hs.659802	NR_104660	ENSG00000260876	LINC01229	-	long intergenic non-protein coding RNA 1229	ncRNA	1.38668	0.000360623	0.00229296
SOE_1035	peak_11284	chr16	80005714	80007670	+	0		Intergenic	Intergenic	211443	NR_104661	101928248	Hs.659802	NR_104660	ENSG00000260876	LINC01229	-	long intergenic non-protein coding RNA 1229	ncRNA	1.65915	0.000137561	0.00115462
SOE_1036	peak_11285	chr16	80026645	80028342	+	0		Intergenic	Intergenic	232244	NR_104661	101928248	Hs.659802	NR_104660	ENSG00000260876	LINC01229	-	long intergenic non-protein coding RNA 1229	ncRNA	1.43986	2.76026e-05	0.000386582
SOE_1037	peak_11286	chr16	80039436	80042443	+	0		Intergenic	Intergenic	245690	NR_104661	101928248	Hs.659802	NR_104660	ENSG00000260876	LINC01229	-	long intergenic non-protein coding RNA 1229	ncRNA	2.27213	0.00308969	0.0112903
SOE_1038	peak_11288	chr16	80102270	80105697	+	0		Intergenic	Intergenic	308734	NR_104661	101928248	Hs.659802	NR_104660	ENSG00000260876	LINC01229	-	long intergenic non-protein coding RNA 1229	ncRNA	1.28599	0.00175545	0.0074008
SOE_1039	peak_11293	chr16	80937206	80938397	+	0		Intergenic	Intergenic	-45205	NR_131948	100996425	Hs.125350	NR_131947	ENSG00000260896	ARLNC1	LINC02170|PRCAT47	androgen receptor regulated long noncoding RNA 1	ncRNA	1.14535	0.000908643	0.00454207
SOE_1040	peak_11322	chr16	83835904	83836046	+	0		Intergenic	Intergenic	27997	NM_001537	3281	Hs.250899	NM_001537	ENSG00000230989	HSBP1	NPC-A-13	heat shock factor binding protein 1	protein-coding	1.16687	0.00183465	0.00764163
SOE_1041	peak_11483	chr16	87803547	87808826	+	0		Intergenic	Intergenic	-27038	NR_120309	102724467	Hs.587857	NR_120309		LOC102724467	-	uncharacterized LOC102724467	ncRNA	1.12084	0.000155786	0.00126207
SOE_1042	peak_11506	chr16	88331805	88334576	+	0		Intergenic	Intergenic	-94281	NM_001367624	84627	Hs.54925	NM_001127464	ENSG00000225614	ZNF469	BCS|BCS1	zinc finger protein 469	protein-coding	1.84547	0.0012676	0.00581165
SOE_989	peak_10542	chr16	1935111	1935946	+	0		Intergenic	ERVL-B4-int|LTR|ERVL	7798	NM_016332	51734	Hs.655346	NM_016332	ENSG00000198736	MSRB1	HSPC270|SELR|SELX|SEPX1|SepR	methionine sulfoxide reductase B1	protein-coding	0.848926	0.0148343	0.037673
SOE_990	peak_10616	chr16	9047264	9048848	+	0		Intergenic	Intergenic	-43588	NM_014117	29035	Hs.221497	NM_014117	ENSG00000182831	C16orf72	PRO0149	chromosome 16 open reading frame 72	protein-coding	0.843517	0.00023437	0.00169355
SOE_991	peak_10637	chr16	10308401	10309825	+	0		Intergenic	Intergenic	-76948	NM_024997	80063	Hs.513343	NM_024997	ENSG00000166669	ATF7IP2	MCAF2	activating transcription factor 7 interacting protein 2	protein-coding	1.93871	0.00530779	0.0170281
SOE_992	peak_10695	chr16	11658446	11660442	+	0		Intergenic	Intergenic	-9011	NM_003498	8303	Hs.618526	NM_003498	ENSG00000184602	SNN	-	stannin	protein-coding	1.17263	0.000495665	0.00289626
SOE_993	peak_10719	chr16	14398512	14400661	+	0		Intergenic	Intergenic	-29320	NR_131191	105447648	Hs.554151	NR_131191	ENSG00000260009	LINC02130	-	long intergenic non-protein coding RNA 2130	ncRNA	0.935348	0.000746745	0.0039284
SOE_994	peak_10744	chr16	15944508	15949263	+	0		Intergenic	Intergenic	-2731	NM_004996	4363	Hs.391464	NM_004996	ENSG00000103222	ABCC1	ABC29|ABCC|GS-X|MRP|MRP1	ATP binding cassette subfamily C member 1	protein-coding	1.10663	5.07929e-05	0.000586764
SOE_995	peak_10748	chr16	16846138	16846482	+	0		Intergenic	L1HS|LINE|L1	-288194	NR_135179	102723692	Hs.737758	NR_135179	ENSG00000261448	LOC102723692	-	uncharacterized LOC102723692	ncRNA	1.63316	0.00776128	0.0227677
SOE_996	peak_10752	chr16	17632812	17634247	+	0		Intergenic	Intergenic	-162569	NM_022166	64131	Hs.22907	NM_022166	ENSG00000103489	XYLT1	DBQD2|PXYLT1|XT-I|XT1|XTI|XYLTI|xylT-I	xylosyltransferase 1	protein-coding	1.99088	0.000529182	0.00304052
SOE_997	peak_10810	chr16	23279476	23280838	+	0		Intergenic	MIRb|SINE|MIR	-22145	NM_000336	6338	Hs.414614	NM_000336	ENSG00000168447	SCNN1B	BESC1|ENaCb|ENaCbeta|LIDLS1|SCNEB	sodium channel epithelial 1 beta subunit	protein-coding	1.40687	0.00766988	0.0225783
SOE_998	peak_10815	chr16	23770312	23772299	+	0		Intergenic	Intergenic	16279	NM_022097	63928	Hs.178589	NM_022097	ENSG00000166869	CHP2	-	calcineurin like EF-hand protein 2	protein-coding	1.89344	0.000808436	0.00417784
SOE_999	peak_10847	chr16	28330294	28330511	+	0		Intergenic	MLT1K|LTR|ERVL-MaLR	32458	NM_001282524	728741	Hs.726467	NM_001282524	ENSG00000198156	NPIPB6	NPIPB	nuclear pore complex interacting protein family member B6	protein-coding	1.12208	0.0179666	0.04368
SOE_1043	peak_11557	chr17	727554	731391	+	0		Intergenic	MIRb|SINE|MIR	-3074	NM_001318006	79850	Hs.154396	NM_024792	ENSG00000167695	TLCD3A	CT120|FAM57A	TLC domain containing 3A	protein-coding	0.772065	0.0103304	0.0283282
SOE_1044	peak_11579	chr17	3562877	3563569	+	0		Intergenic	MIRb|SINE|MIR	-5411	NM_001258205	162514	Hs.446255	NM_145068	ENSG00000167723	TRPV3	FNEPPK2|OLMS|VRL3	transient receptor potential cation channel subfamily V member 3	protein-coding	1.16541	0.0145498	0.0370721
SOE_1045	peak_11594	chr17	4391726	4397517	+	0		Intergenic	(TGGAGGC)n|Simple_repeat|Simple_repeat	-27947	NM_003342	7326	Hs.741319	NM_003342	ENSG00000132388	UBE2G1	E217K|UBC7|UBE2G	ubiquitin conjugating enzyme E2 G1	protein-coding	1.04211	0.000142888	0.00118626
SOE_1046	peak_11623	chr17	6668842	6671707	+	0		Intergenic	Intergenic	12555	NR_045985	100652883	Hs.549540	NR_045985		ALOX15P1	ALOX15P	arachidonate 15-lipoxygenase pseudogene 1	pseudo	1.72327	0.000138194	0.00115912
SOE_1047	peak_11776	chr17	18507192	18508667	+	0		Intergenic	MER5A1|DNA|hAT-Charlie	13323	NR_003554	220594	Hs.234573	NM_145809	ENSG00000233327	USP32P2	TL132	ubiquitin specific peptidase 32 pseudogene 2	pseudo	0.99043	0.0204893	0.0484638
SOE_1048	peak_11779	chr17	18848705	18851747	+	0		Intergenic	AluJb|SINE|Alu	-6073	NM_001243942	5636	Hs.632236	NM_002767	ENSG00000141127	PRPSAP2	PAP41	phosphoribosyl pyrophosphate synthetase associated protein 2	protein-coding	1.42979	0.00257087	0.0097891
SOE_1049	peak_11808	chr17	20530845	20532355	+	0		Intergenic	Intergenic	-27102	NR_029393	644945	Hs.572477	NR_029393	ENSG00000214822	KRT16P3	KERSMCR	keratin 16 pseudogene 3	pseudo	0.985843	0.00406527	0.0138904
SOE_1050	peak_11923	chr17	32886739	32887044	+	0		Intergenic	AluJo|SINE|Alu	-9767	NM_001303280	4642	Hs.602063	NM_015194	ENSG00000176658	MYO1D	PPP1R108|myr4	myosin ID	protein-coding	1.98604	5.57293e-05	0.000624019
SOE_1051	peak_12039	chr17	40520935	40523132	+	0		Intergenic	MIRb|SINE|MIR	-20410	NM_032865	84951	Hs.438292	NM_032865	ENSG00000131746	TNS4	CTEN|PP14434	tensin 4	protein-coding	1.00947	0.00191264	0.00787445
SOE_1052	peak_12040	chr17	40523659	40524711	+	0		Intergenic	L1MEh|LINE|L1	-22562	NM_032865	84951	Hs.438292	NM_032865	ENSG00000131746	TNS4	CTEN|PP14434	tensin 4	protein-coding	1.17589	0.00993282	0.0275307
SOE_1053	peak_12056	chr17	40853707	40854302	+	0		Intergenic	L1PA7|LINE|L1	13219	NM_000223	3859	Hs.66739	NM_000223	ENSG00000187242	KRT12	K12	keratin 12	protein-coding	1.65979	9.24265e-07	5.41604e-05
SOE_1054	peak_12058	chr17	40901009	40904957	+	0		Intergenic	MER5A|DNA|hAT-Charlie	-17741	NM_019010	54474	Hs.84905	NM_019010	ENSG00000171431	KRT20	CD20|CK-20|CK20|K20|KRT21	keratin 20	protein-coding	1.52794	0.000143434	0.00118954
SOE_1055	peak_12066	chr17	41206182	41206410	+	0		Intergenic	L1PA2|LINE|L1	16409	NM_001190460	728318	Hs.727478	NM_001190460	ENSG00000240542	KRTAP9-1	KAP9.1|KRTAP9L3	keratin associated protein 9-1	protein-coding	1.47793	0.000470079	0.00279144
SOE_1056	peak_12067	chr17	41290754	41291970	+	0		Intergenic	L3|LINE|CR1	11489	NM_001257309	100533177	Hs.744833	NM_001257309	ENSG00000212658	KRTAP29-1	KAP29.2	keratin associated like protein 29-1	protein-coding	0.849403	0.00886085	0.0252546
SOE_1057	peak_12072	chr17	41343738	41344502	+	0		Intergenic	Intergenic	6708	NM_004138	3883	Hs.512579	NM_004138	ENSG00000006059	KRT33A	HA3I|Ha-3I|K33A|KRTHA3A|Krt1-3|hHa3-I	keratin 33A	protein-coding	0.914967	0.0081096	0.0235795
SOE_1058	peak_12086	chr17	41547179	41549442	+	0		Intergenic	Intergenic	6185	NR_038442	147093	Hs.680576	NR_038442	ENSG00000226629	LINC00974	-	long intergenic non-protein coding RNA 974	ncRNA	1.29828	3.82338e-06	0.000117411
SOE_1059	peak_12088	chr17	41578724	41583430	+	0		Intergenic	Intergenic	5818	NM_000526	3861	Hs.654380	NM_000526	ENSG00000186847	KRT14	CK14|EBS3|EBS4|K14|NFJ	keratin 14	protein-coding	1.41429	0.00108936	0.00520118
SOE_1060	peak_12093	chr17	41617491	41618844	+	0		Intergenic	Intergenic	-5400	NM_005557	3868	Hs.655160	NM_005557	ENSG00000186832	KRT16	CK16|FNEPPK|K16|K1CP|KRT16A|NEPPK|PC1	keratin 16	protein-coding	1.1873	0.00286786	0.010649
SOE_1061	peak_12094	chr17	41645258	41668818	+	0		Intergenic	Intergenic	-16839	NR_033415	284116	Hs.725790	NR_033415	ENSG00000214514	KRT42P	-	keratin 42 pseudogene	pseudo	1.29326	5.92866e-05	0.00064762
SOE_1062	peak_12100	chr17	41791588	41795091	+	0		Intergenic	Intergenic	-6571	NM_001352775	3728	Hs.514174	NM_002230	ENSG00000173801	JUP	CTNNG|DP3|DPIII|PDGB|PKGB	junction plakoglobin	protein-coding	0.80985	0.00496994	0.0161882
SOE_1063	peak_12101	chr17	41798942	41801904	+	0		Intergenic	AluSx1|SINE|Alu	11526	NM_006455	10609	Hs.446459	NM_006455	ENSG00000141696	P3H4	LEPREL4|NO55|NOL55|SC65	prolyl 3-hydroxylase family member 4 (non-enzymatic)	protein-coding	1.40937	9.35298e-05	0.000888044
SOE_1064	peak_12111	chr17	42427611	42429680	+	0		Intergenic	Intergenic	-5389	NM_012232	284119	Hs.437191	NM_012232	ENSG00000177469	CAVIN1	CAVIN|CGL4|FKSG13|PTRF|cavin-1	caveolae associated protein 1	protein-coding	1.13643	0.0206145	0.0486776
SOE_1065	peak_12158	chr17	43466745	43472157	+	0		Intergenic	Intergenic	-14414	NR_136227	1659	Hs.463105	NM_004941	ENSG00000067596	DHX8	DDX8|Dhr2|HRH1|PRP22|PRPF22	DEAH-box helicase 8	protein-coding	1.5621	0.000799066	0.00413709
SOE_1066	peak_12179	chr17	43721228	43722204	+	0		Intergenic	Intergenic	37075	NM_025237	50964	Hs.349204	NM_025237	ENSG00000167941	SOST	CDD|DAND6|SOST1|VBCH	sclerostin	protein-coding	1.46951	0.00245952	0.00947891
SOE_1067	peak_12184	chr17	44137369	44139332	+	0		Intergenic	Intergenic	-3580	NM_001321310	78995	Hs.437059	NM_024032	ENSG00000125319	C17orf53	-	chromosome 17 open reading frame 53	protein-coding	1.78397	1.45335e-05	0.000259443
SOE_1068	peak_12234	chr17	46362623	46366364	+	0		Intergenic	AluSg|SINE|Alu	-2696	NM_001113738	51326	Hs.559259	NM_016632	ENSG00000185829	ARL17A	ARF1P2|ARL17P1	ADP ribosylation factor like GTPase 17A	protein-coding	1.47993	8.52766e-05	0.000834922
SOE_1069	peak_12237	chr17	46581641	46584808	+	0		Intergenic	AluSx|SINE|Alu	-3502	NM_001113738	51326	Hs.559259	NM_016632	ENSG00000185829	ARL17A	ARF1P2|ARL17P1	ADP ribosylation factor like GTPase 17A	protein-coding	1.67535	0.00114817	0.00539748
SOE_1070	peak_12270	chr17	48000990	48004794	+	0		Intergenic	Intergenic	-29990	NR_162100	113218499		NR_162100		MIR10226	-	microRNA 10226	ncRNA	1.07978	0.000158328	0.00127864
SOE_1071	peak_12275	chr17	48043908	48046536	+	0		Intergenic	AluJb|SINE|Alu	-3137	NM_003204	4779	Hs.514284	NM_003204	ENSG00000082641	NFE2L1	LCR-F1|NRF1|TCF11	nuclear factor, erythroid 2 like 1	protein-coding	1.66864	9.28796e-07	5.41604e-05
SOE_1072	peak_12286	chr17	48510555	48512041	+	0		Intergenic	Intergenic	19713	NM_002144	3211	Hs.99992	NM_002144	ENSG00000120094	HOXB1	HCFP3|HOX2|HOX2I|Hox-2.9	homeobox B1	protein-coding	0.804981	0.00241521	0.00935475
SOE_1073	peak_12299	chr17	49091229	49091332	+	0		Intergenic	THE1C|LTR|ERVL-MaLR	-41180	NM_001159388	124872	Hs.374679	NM_153446	ENSG00000167080	B4GALNT2	B4GALT|GALGT2	beta-1,4-N-acetyl-galactosaminyltransferase 2	protein-coding	1.07285	0.0201038	0.0477347
SOE_1074	peak_12300	chr17	49100380	49102779	+	0		Intergenic	Intergenic	-30881	NM_001159388	124872	Hs.374679	NM_153446	ENSG00000167080	B4GALNT2	B4GALT|GALGT2	beta-1,4-N-acetyl-galactosaminyltransferase 2	protein-coding	1.80435	4.04841e-05	0.000501545
SOE_1075	peak_12301	chr17	49108026	49112409	+	0		Intergenic	ERV24B_Prim-int|LTR|ERV1	-22243	NM_001159388	124872	Hs.374679	NM_153446	ENSG00000167080	B4GALNT2	B4GALT|GALGT2	beta-1,4-N-acetyl-galactosaminyltransferase 2	protein-coding	1.01775	0.00115996	0.0054328
SOE_1076	peak_12354	chr17	50316618	50319516	+	0		Intergenic	ERV3-16A3_I-int|LTR|ERVL	-28059	NM_022167	64132	Hs.463416	NM_022167	ENSG00000015532	XYLT2	PXYLT2|SOS|XT-II|XT2|xylT-II	xylosyltransferase 2	protein-coding	1.05263	0.00862945	0.0247462
SOE_1077	peak_12414	chr17	56936024	56937789	+	0		Intergenic	Intergenic	-22857	NM_005082	7706	Hs.528952	NM_005082	ENSG00000121060	TRIM25	EFP|RNF147|Z147|ZNF147	tripartite motif containing 25	protein-coding	1.03594	0.00281382	0.0104999
SOE_1078	peak_12425	chr17	57067601	57069193	+	0		Intergenic	Intergenic	-16849	NM_003488	8165	Hs.463506	NM_003488	ENSG00000121057	AKAP1	AKAP|AKAP121|AKAP149|AKAP84|D-AKAP1|PPP1R43|PRKA1|SAKAP84|TDRD17	A-kinase anchoring protein 1	protein-coding	1.19632	0.00502112	0.0163227
SOE_1079	peak_12428	chr17	57705533	57706824	+	0		Intergenic	Intergenic	39121	NM_001282544	101927581	Hs.540784	NM_001282544	ENSG00000166329	CCDC182	-	coiled-coil domain containing 182	protein-coding	1.21955	0.0202497	0.048009
SOE_1080	peak_12444	chr17	60025930	60027617	+	0		Intergenic	CpG	-7721	NR_002924	653645	Hs.448884	NR_002924	ENSG00000267104	TBC1D3P1-DHX40P1	DHX40P|DHX40P1|TBC1D3P1	TBC1D3P1-DHX40P1 readthrough, transcribed pseudogene	pseudo	0.964405	0.00289509	0.0107225
SOE_1081	peak_12449	chr17	60118911	60120485	+	0		Intergenic	CpG	-16779	NR_027408	653653	Hs.631741	NR_027408	ENSG00000280852	LOC653653	-	adaptor related protein complex 1 sigma 2 subunit pseudogene	pseudo	0.971114	0.000934375	0.00463713
SOE_1082	peak_12458	chr17	61444611	61445331	+	0		Intergenic	Intergenic	-7451	NM_001321120	9496	Hs.143907	NM_018488	ENSG00000121075	TBX4	ICPPS|SPS	T-box transcription factor 4	protein-coding	1.33215	0.000699276	0.0037445
SOE_1083	peak_12464	chr17	61566571	61569860	+	0		Intergenic	Intergenic	23004	NM_199290	342538	Hs.591178	NM_199290	ENSG00000253506	NACA2	ANAC|NACAL	nascent polypeptide associated complex subunit alpha 2	protein-coding	2.4647	4.32178e-05	0.000522069
SOE_1084	peak_12466	chr17	61580670	61583280	+	0		Intergenic	Intergenic	9244	NM_199290	342538	Hs.591178	NM_199290	ENSG00000253506	NACA2	ANAC|NACAL	nascent polypeptide associated complex subunit alpha 2	protein-coding	1.19784	0.0170564	0.0419395
SOE_1085	peak_12471	chr17	62165305	62166355	+	0		Intergenic	AluSc|SINE|Alu	-100552	NM_005121	9969	Hs.282678	NM_005121	ENSG00000108510	MED13	ARC250|DRIP250|HSPC221|THRAP1|TRAP240	mediator complex subunit 13	protein-coding	1.1076	0.00203284	0.00824414
SOE_1086	peak_12477	chr17	62472303	62474352	+	0		Intergenic	Intergenic	-5791	NM_001330418	11011	Hs.445078	NM_006852	ENSG00000146872	TLK2	HsHPK|MRD57|PKU-ALPHA	tousled like kinase 2	protein-coding	1.12449	0.00243434	0.00940473
SOE_1087	peak_12526	chr17	64926940	64928648	+	0		Intergenic	Intergenic	-8303	NM_199340	374819	Hs.551962	NM_199340	ENSG00000176809	LRRC37A3	LRRC37|LRRC37A	leucine rich repeat containing 37 member A3	protein-coding	0.824439	0.020931	0.0492672
SOE_1088	peak_12529	chr17	64937469	64940610	+	0		Intergenic	Intergenic	-19548	NM_199340	374819	Hs.551962	NM_199340	ENSG00000176809	LRRC37A3	LRRC37|LRRC37A	leucine rich repeat containing 37 member A3	protein-coding	0.978201	0.00263301	0.00997783
SOE_1089	peak_12532	chr17	64980224	64981477	+	0		Intergenic	AluJb|SINE|Alu	-5265	NR_026903	201283	Hs.396447	NM_153032	ENSG00000214174	AMZ2P1	-	archaelysin family metallopeptidase 2 pseudogene 1	pseudo	1.13245	0.000516573	0.00298524
SOE_1090	peak_12537	chr17	65060054	65068324	+	0		Intergenic	AluJr|SINE|Alu	-7449	NM_006572	10672	Hs.515018	NM_006572	ENSG00000120063	GNA13	G13	G protein subunit alpha 13	protein-coding	1.29964	9.91338e-05	0.000921395
SOE_1091	peak_12580	chr17	68759023	68760039	+	0		Intergenic	Intergenic	131377	NR_110825	101928104	Hs.569826	NR_110825	ENSG00000267659	LINC01482	-	long intergenic non-protein coding RNA 1482	ncRNA	0.757053	7.69749e-06	0.000172565
SOE_1092	peak_12586	chr17	70069979	70070972	+	0		Intergenic	Intergenic	-4750	NM_170741	3773	Hs.463985	NM_018658	ENSG00000153822	KCNJ16	BIR9|KIR5.1	potassium voltage-gated channel subfamily J member 16	protein-coding	1.02889	0.00265767	0.0100521
SOE_1093	peak_12589	chr17	70195912	70197389	+	0		Intergenic	Intergenic	27115	NM_000891	3759	Hs.1547	NM_000891	ENSG00000123700	KCNJ2	ATFB9|HHBIRK1|HHIRK1|IRK1|KIR2.1|LQT7|SQT3	potassium voltage-gated channel subfamily J member 2	protein-coding	1.19588	0.0187162	0.0451522
SOE_1094	peak_12591	chr17	70208439	70208592	+	0		Intergenic	L2c|LINE|L2	38980	NM_000891	3759	Hs.1547	NM_000891	ENSG00000123700	KCNJ2	ATFB9|HHBIRK1|HHIRK1|IRK1|KIR2.1|LQT7|SQT3	potassium voltage-gated channel subfamily J member 2	protein-coding	0.784635	0.0195937	0.0467851
SOE_1095	peak_12599	chr17	70458976	70459714	+	0		Intergenic	L1HS|LINE|L1	289810	NM_000891	3759	Hs.1547	NM_000891	ENSG00000123700	KCNJ2	ATFB9|HHBIRK1|HHIRK1|IRK1|KIR2.1|LQT7|SQT3	potassium voltage-gated channel subfamily J member 2	protein-coding	1.38071	0.00720803	0.0215345
SOE_1096	peak_12601	chr17	70549996	70550739	+	0		Intergenic	L1HS|LINE|L1	380832	NM_000891	3759	Hs.1547	NM_000891	ENSG00000123700	KCNJ2	ATFB9|HHBIRK1|HHIRK1|IRK1|KIR2.1|LQT7|SQT3	potassium voltage-gated channel subfamily J member 2	protein-coding	1.20405	0.00342351	0.0121708
SOE_1097	peak_12604	chr17	70596790	70598731	+	0		Intergenic	Intergenic	428225	NM_000891	3759	Hs.1547	NM_000891	ENSG00000123700	KCNJ2	ATFB9|HHBIRK1|HHIRK1|IRK1|KIR2.1|LQT7|SQT3	potassium voltage-gated channel subfamily J member 2	protein-coding	1.93218	0.000179667	0.00139639
SOE_1098	peak_12616	chr17	73270830	73271870	+	0		Intergenic	Intergenic	-9470	NM_001129885	642843	Hs.534707	NM_001129885	ENSG00000187959	CPSF4L	-	cleavage and polyadenylation specific factor 4 like	protein-coding	0.960501	0.017516	0.0428142
SOE_1099	peak_12626	chr17	74067651	74069773	+	0		Intergenic	Intergenic	-134966	NM_000999	6169	Hs.380953	NM_000999	ENSG00000172809	RPL38	L38	ribosomal protein L38	protein-coding	1.7152	0.0134609	0.0348719
SOE_1100	peak_12638	chr17	74569845	74570411	+	0		Intergenic	Intergenic	-2785	NM_001324076	100130520		NM_001324073	ENSG00000284690	CD300H	CD300Hs	CD300H molecule (gene/pseudogene)	protein-coding	0.781388	0.00921388	0.0259899
SOE_1101	peak_12645	chr17	74906959	74909409	+	0		Intergenic	HERV9NC-int|LTR|ERV1	-14551	NM_178128	283985	Hs.448845	NM_178128	ENSG00000172782	FADS6	FP18279	fatty acid desaturase 6	protein-coding	1.47938	0.00572298	0.0180605
SOE_1102	peak_12680	chr17	76356627	76357797	+	0		Intergenic	MER51B|LTR|ERV1	-3014	NM_001366236	5635	Hs.77498	NM_002766	ENSG00000161542	PRPSAP1	PAP39	phosphoribosyl pyrophosphate synthetase associated protein 1	protein-coding	0.935459	0.0121924	0.0322655
SOE_1103	peak_12782	chr17	79850552	79853987	+	0		Intergenic	AluSx1|SINE|Alu	-12829	NM_003655	8535	Hs.405046	NM_003655	ENSG00000141582	CBX4	NBP16|PC2	chromobox 4	protein-coding	1.01201	0.000599844	0.00334063
SOE_1104	peak_12827	chr17	81721459	81725429	+	0		Intergenic	L1M4|LINE|L1	11160	NM_012140	1468	Hs.548187	NM_012140	ENSG00000183048	SLC25A10	DIC	solute carrier family 25 member 10	protein-coding	0.996486	0.00669268	0.0203202
SOE_1105	peak_12831	chr17	81840213	81843038	+	0		Intergenic	CpG	-6575	NM_001007533	116729	Hs.454720	NM_001007533	ENSG00000182676	PPP1R27	DYSFIP1	protein phosphatase 1 regulatory subunit 27	protein-coding	1.05305	0.0149801	0.0379613
SOE_1106	peak_12855	chr17	82501415	82502876	+	0		Intergenic	AluSq|SINE|Alu	-17587	NM_004514	3607	Hs.591140	NM_004514	ENSG00000141568	FOXK2	ILF|ILF-1|ILF1|nGTBP	forkhead box K2	protein-coding	1.07025	0.00299297	0.0110092
SOE_1107	peak_12856	chr17	82505986	82506877	+	0		Intergenic	AluSx4|SINE|Alu	-13301	NM_004514	3607	Hs.591140	NM_004514	ENSG00000141568	FOXK2	ILF|ILF-1|ILF1|nGTBP	forkhead box K2	protein-coding	0.815284	0.00323634	0.0116756
SOE_1108	peak_12859	chr17	82701073	82704714	+	0		Intergenic	Intergenic	-4195	NM_006822	10966	Hs.484068	NM_006822	ENSG00000141542	RAB40B	RAR|SEC4L	RAB40B, member RAS oncogene family	protein-coding	1.58746	1.26148e-05	0.000236366
SOE_1109	peak_12861	chr17	82707483	82708769	+	0		Intergenic	Intergenic	8127	NR_136400	101929552	Hs.375081	NR_136400	ENSG00000263063	LOC101929552	-	uncharacterized LOC101929552	ncRNA	0.887227	6.45521e-05	0.000687848
SOE_1110	peak_12896	chr18	2247391	2247578	+	0		Intergenic	L1PA2|LINE|L1	324021	NM_022840	64863	Hs.126888	NM_022840	ENSG00000101574	METTL4	HsT661	methyltransferase like 4	protein-coding	1.79128	0.000282776	0.00193074
SOE_1111	peak_12917	chr18	3296269	3297788	+	0		Intergenic	L1PB3|LINE|L1	34309	NM_001144945	103910	Hs.190086	NM_033546	ENSG00000118680	MYL12B	MLC-B|MRLC2	myosin light chain 12B	protein-coding	1.00074	0.0122325	0.0323501
SOE_1112	peak_12918	chr18	3305190	3306728	+	0		Intergenic	Intergenic	43240	NM_001144945	103910	Hs.190086	NM_033546	ENSG00000118680	MYL12B	MLC-B|MRLC2	myosin light chain 12B	protein-coding	1.10939	0.000126077	0.0010865
SOE_1113	peak_12919	chr18	3329499	3330750	+	0		Intergenic	Intergenic	20435	NR_146506	105371964	Hs.105326	NR_146506	ENSG00000259256	LINC01895	-	long intergenic non-protein coding RNA 1895	ncRNA	1.54639	0.00478524	0.0157239
SOE_1114	peak_12920	chr18	3331301	3331468	+	0		Intergenic	Intergenic	19175	NR_146506	105371964	Hs.105326	NR_146506	ENSG00000259256	LINC01895	-	long intergenic non-protein coding RNA 1895	ncRNA	1.80736	0.00122801	0.00567362
SOE_1115	peak_12924	chr18	3396798	3399202	+	0		Intergenic	MIR|SINE|MIR	-13927	NM_174886	7050	Hs.373550	NM_003244	ENSG00000177426	TGIF1	HPE4|TGIF	TGFB induced factor homeobox 1	protein-coding	0.867118	0.0104747	0.0286497
SOE_1116	peak_12925	chr18	3408733	3409968	+	0		Intergenic	AluJb|SINE|Alu	-2577	NM_174886	7050	Hs.373550	NM_003244	ENSG00000177426	TGIF1	HPE4|TGIF	TGFB induced factor homeobox 1	protein-coding	1.48	0.00110587	0.00526162
SOE_1117	peak_12945	chr18	8665068	8666527	+	0		Intergenic	L1MB8|LINE|L1	41824	NR_120598	100287082	Hs.439434	NR_120598	ENSG00000265962	GACAT2	MTCL1-AS1|MTCL1AS1	gastric cancer associated transcript 2	ncRNA	1.05835	0.000949757	0.00469287
SOE_1118	peak_12946	chr18	8672902	8673445	+	0		Intergenic	MER65-int|LTR|ERV1	34448	NR_120598	100287082	Hs.439434	NR_120598	ENSG00000265962	GACAT2	MTCL1-AS1|MTCL1AS1	gastric cancer associated transcript 2	ncRNA	1.35549	0.000472031	0.00280052
SOE_1119	peak_12949	chr18	8684073	8687073	+	0		Intergenic	Intergenic	22048	NR_120598	100287082	Hs.439434	NR_120598	ENSG00000265962	GACAT2	MTCL1-AS1|MTCL1AS1	gastric cancer associated transcript 2	ncRNA	1.13145	0.000412474	0.00254265
SOE_1120	peak_12950	chr18	8858844	8862565	+	0		Intergenic	Intergenic	143323	NM_015210	23255	Hs.707920	NM_015210	ENSG00000168502	MTCL1	CCDC165|KIAA0802|SOGA2	microtubule crosslinking factor 1	protein-coding	1.55077	6.10558e-05	0.000661253
SOE_1121	peak_12951	chr18	8870638	8870945	+	0		Intergenic	Intergenic	153410	NM_015210	23255	Hs.707920	NM_015210	ENSG00000168502	MTCL1	CCDC165|KIAA0802|SOGA2	microtubule crosslinking factor 1	protein-coding	1.05242	0.00294184	0.0108576
SOE_1122	peak_12952	chr18	8871346	8871625	+	0		Intergenic	MLT1G1|LTR|ERVL-MaLR	154104	NM_015210	23255	Hs.707920	NM_015210	ENSG00000168502	MTCL1	CCDC165|KIAA0802|SOGA2	microtubule crosslinking factor 1	protein-coding	1.23791	0.015884	0.03972
SOE_1123	peak_12953	chr18	8882369	8883656	+	0		Intergenic	LTR10F|LTR|ERV1	165631	NM_015210	23255	Hs.707920	NM_015210	ENSG00000168502	MTCL1	CCDC165|KIAA0802|SOGA2	microtubule crosslinking factor 1	protein-coding	1.62214	0.00146127	0.00645516
SOE_1124	peak_12956	chr18	8937424	8938903	+	0		Intergenic	LTR56|LTR|ERV1	-164536	NM_021074	4729	Hs.464572	NM_021074	ENSG00000178127	NDUFV2	CI-24k|MC1DN7	NADH:ubiquinone oxidoreductase core subunit V2	protein-coding	1.39731	0.000745655	0.00392462
SOE_1125	peak_12957	chr18	8947928	8950016	+	0		Intergenic	Intergenic	-153727	NM_021074	4729	Hs.464572	NM_021074	ENSG00000178127	NDUFV2	CI-24k|MC1DN7	NADH:ubiquinone oxidoreductase core subunit V2	protein-coding	1.21337	2.99106e-07	3.24251e-05
SOE_1126	peak_12959	chr18	8982243	8983833	+	0		Intergenic	Intergenic	-119661	NM_021074	4729	Hs.464572	NM_021074	ENSG00000178127	NDUFV2	CI-24k|MC1DN7	NADH:ubiquinone oxidoreductase core subunit V2	protein-coding	1.10294	0.000197611	0.00149367
SOE_1127	peak_12985	chr18	9687660	9688656	+	0		Intergenic	Intergenic	-20143	NM_006868	11031	Hs.99528	NM_006868	ENSG00000168461	RAB31	Rab22B	RAB31, member RAS oncogene family	protein-coding	1.35664	0.0124842	0.0328432
SOE_1128	peak_12988	chr18	9868073	9871470	+	0		Intergenic	MIRb|SINE|MIR	-16202	NM_001098529	84203	Hs.98712	NM_032243	ENSG00000168454	TXNDC2	SPTRX|SPTRX1	thioredoxin domain containing 2	protein-coding	0.788619	0.000955528	0.00471206
SOE_1129	peak_13017	chr18	10578817	10579604	+	0		Intergenic	Intergenic	47210	NR_146509	102724470		NR_146509		LINC01887	-	long intergenic non-protein coding RNA 1887	ncRNA	2.43958	6.93831e-05	0.000722577
SOE_1130	peak_13030	chr18	11954445	11956196	+	0		Intergenic	MER51B|LTR|ERV1	-26187	NM_014214	3613	Hs.743311	NM_014214	ENSG00000141401	IMPA2	-	inositol monophosphatase 2	protein-coding	1.00194	0.00499914	0.0162666
SOE_1131	peak_13099	chr18	22813514	22814917	+	0		Intergenic	Intergenic	-27378	NR_110782	101927571	Hs.335020	NR_110782	ENSG00000266850	LOC101927571	-	uncharacterized LOC101927571	ncRNA	1.39741	0.000205469	0.00153398
SOE_1132	peak_13102	chr18	22825196	22827980	+	0		Intergenic	Intergenic	-39751	NR_110782	101927571	Hs.335020	NR_110782	ENSG00000266850	LOC101927571	-	uncharacterized LOC101927571	ncRNA	1.00143	0.000361611	0.00229696
SOE_1133	peak_13107	chr18	22855697	22858952	+	0		Intergenic	Intergenic	-70487	NR_110782	101927571	Hs.335020	NR_110782	ENSG00000266850	LOC101927571	-	uncharacterized LOC101927571	ncRNA	1.43123	0.00842151	0.0242839
SOE_1134	peak_13128	chr18	23672638	23674834	+	0		Intergenic	Intergenic	-10825	NM_001308238	147463	Hs.355689	NM_173505	ENSG00000154065	ANKRD29	-	ankyrin repeat domain 29	protein-coding	1.62792	0.00918097	0.0259248
SOE_1135	peak_13138	chr18	26407357	26408934	+	0		Intergenic	Intergenic	-14850	NR_110762	100506787	Hs.734746	NR_110762		LINC01543	-	long intergenic non-protein coding RNA 1543	ncRNA	1.10877	0.00722653	0.0215755
SOE_1136	peak_13139	chr18	26440393	26441213	+	0		Intergenic	Intergenic	17808	NR_110762	100506787	Hs.734746	NR_110762		LINC01543	-	long intergenic non-protein coding RNA 1543	ncRNA	1.35651	0.00201551	0.00818734
SOE_1137	peak_13141	chr18	26441744	26443356	+	0		Intergenic	L1MEc|LINE|L1	19555	NR_110762	100506787	Hs.734746	NR_110762		LINC01543	-	long intergenic non-protein coding RNA 1543	ncRNA	1.09477	0.00359653	0.0126359
SOE_1138	peak_13151	chr18	29154974	29155445	+	0		Intergenic	Intergenic	-978079	NM_001792	1000	Hs.464829	NM_001792	ENSG00000170558	CDH2	CD325|CDHN|CDw325|NCAD	cadherin 2	protein-coding	1.31186	0.00727919	0.0216858
SOE_1139	peak_13155	chr18	30986533	30989407	+	0		Intergenic	Intergenic	54772	NM_001941	1825	Hs.41690	NM_001941	ENSG00000134762	DSC3	CDHF3|DSC|DSC1|DSC2|DSC4|HT-CP	desmocollin 3	protein-coding	1.84267	8.01152e-05	0.00079969
SOE_1140	peak_13158	chr18	31189611	31191898	+	0		Intergenic	Intergenic	-27898	NM_024421	1823	Hs.567260	NM_004948	ENSG00000134765	DSC1	CDHF1|DG2/DG3	desmocollin 1	protein-coding	1.42053	0.00596456	0.0186412
SOE_1141	peak_13159	chr18	31192498	31193125	+	0		Intergenic	Intergenic	-29955	NM_024421	1823	Hs.567260	NM_004948	ENSG00000134765	DSC1	CDHF1|DG2/DG3	desmocollin 1	protein-coding	2.02903	0.00070311	0.00375995
SOE_1142	peak_13160	chr18	31196661	31197396	+	0		Intergenic	AluSq2|SINE|Alu	-34172	NM_024421	1823	Hs.567260	NM_004948	ENSG00000134765	DSC1	CDHF1|DG2/DG3	desmocollin 1	protein-coding	1.46925	0.00127233	0.00582274
SOE_1143	peak_13161	chr18	31197460	31200081	+	0		Intergenic	Intergenic	-35914	NM_024421	1823	Hs.567260	NM_004948	ENSG00000134765	DSC1	CDHF1|DG2/DG3	desmocollin 1	protein-coding	2.20523	7.37534e-05	0.000755931
SOE_1144	peak_13162	chr18	31202062	31208852	+	0		Intergenic	Intergenic	-42601	NM_024421	1823	Hs.567260	NM_004948	ENSG00000134765	DSC1	CDHF1|DG2/DG3	desmocollin 1	protein-coding	1.59908	0.000253315	0.00178729
SOE_1145	peak_13164	chr18	31229037	31232136	+	0		Intergenic	Intergenic	-67730	NM_024421	1823	Hs.567260	NM_004948	ENSG00000134765	DSC1	CDHF1|DG2/DG3	desmocollin 1	protein-coding	2.58138	2.92061e-06	0.000101814
SOE_1146	peak_13165	chr18	31233667	31235346	+	0		Intergenic	Intergenic	-71650	NM_024421	1823	Hs.567260	NM_004948	ENSG00000134765	DSC1	CDHF1|DG2/DG3	desmocollin 1	protein-coding	1.23467	0.00105778	0.00508975
SOE_1147	peak_13166	chr18	31240580	31250573	+	0		Intergenic	Intergenic	-72584	NM_001942	1828	Hs.2633	NM_001942	ENSG00000134760	DSG1	CDHF4|DG1|DSG|EPKHE|EPKHIA|PPKS1|SPPK1	desmoglein 1	protein-coding	2.81803	1.79549e-06	7.70723e-05
SOE_1148	peak_13167	chr18	31250780	31252071	+	0		Intergenic	Intergenic	-66735	NM_001942	1828	Hs.2633	NM_001942	ENSG00000134760	DSG1	CDHF4|DG1|DSG|EPKHE|EPKHIA|PPKS1|SPPK1	desmoglein 1	protein-coding	2.5393	0.000149399	0.00122461
SOE_1149	peak_13168	chr18	31255086	31257306	+	0		Intergenic	Intergenic	-61964	NM_001942	1828	Hs.2633	NM_001942	ENSG00000134760	DSG1	CDHF4|DG1|DSG|EPKHE|EPKHIA|PPKS1|SPPK1	desmoglein 1	protein-coding	2.98056	1.28904e-05	0.000240252
SOE_1150	peak_13170	chr18	31267878	31269143	+	0		Intergenic	Intergenic	-49650	NM_001942	1828	Hs.2633	NM_001942	ENSG00000134760	DSG1	CDHF4|DG1|DSG|EPKHE|EPKHIA|PPKS1|SPPK1	desmoglein 1	protein-coding	1.74243	0.00152636	0.00665466
SOE_1151	peak_13171	chr18	31269354	31270093	+	0		Intergenic	Intergenic	-48437	NM_001942	1828	Hs.2633	NM_001942	ENSG00000134760	DSG1	CDHF4|DG1|DSG|EPKHE|EPKHIA|PPKS1|SPPK1	desmoglein 1	protein-coding	1.05362	0.0132967	0.0345312
SOE_1152	peak_13172	chr18	31273277	31277659	+	0		Intergenic	Intergenic	-42692	NM_001942	1828	Hs.2633	NM_001942	ENSG00000134760	DSG1	CDHF4|DG1|DSG|EPKHE|EPKHIA|PPKS1|SPPK1	desmoglein 1	protein-coding	2.13785	1.51043e-05	0.00026544
SOE_1153	peak_13173	chr18	31293629	31295242	+	0		Intergenic	Intergenic	-23725	NM_001942	1828	Hs.2633	NM_001942	ENSG00000134760	DSG1	CDHF4|DG1|DSG|EPKHE|EPKHIA|PPKS1|SPPK1	desmoglein 1	protein-coding	1.58329	0.0013446	0.00606824
SOE_1154	peak_13174	chr18	31429240	31430861	+	0		Intergenic	Intergenic	-3062	NR_110788	101927718	Hs.625473	NR_110788	ENSG00000266729	DSG1-AS1	-	DSG1 antisense RNA 1	ncRNA	2.18615	0.00367472	0.0128465
SOE_1155	peak_13175	chr18	31439738	31440936	+	0		Intergenic	Intergenic	-7404	NM_001944	1830	Hs.1925	NM_001944	ENSG00000134757	DSG3	CDHF6|PVA	desmoglein 3	protein-coding	2.37828	0.000639722	0.00350307
SOE_1156	peak_13177	chr18	31480589	31481008	+	0		Intergenic	L3b|LINE|CR1	-17379	NM_001943	1829	Hs.412597	NM_001943	ENSG00000046604	DSG2	CDHF5|HDGC	desmoglein 2	protein-coding	2.43954	3.12013e-05	0.000420641
SOE_1157	peak_13178	chr18	31481287	31485302	+	0		Intergenic	Intergenic	-14883	NM_001943	1829	Hs.412597	NM_001943	ENSG00000046604	DSG2	CDHF5|HDGC	desmoglein 2	protein-coding	2.6236	2.13008e-05	0.000330054
SOE_1158	peak_13179	chr18	31486102	31491797	+	0		Intergenic	Intergenic	-9228	NM_001943	1829	Hs.412597	NM_001943	ENSG00000046604	DSG2	CDHF5|HDGC	desmoglein 2	protein-coding	2.31705	6.10672e-06	0.000151579
SOE_1159	peak_13180	chr18	31775349	31776024	+	0		Intergenic	LTR10C|LTR|ERV1	-14806	NM_001034172	147407	Hs.567708	NM_001034172	ENSG00000141437	SLC25A52	MCART2	solute carrier family 25 member 52	protein-coding	1.43641	0.0045829	0.0152229
SOE_1160	peak_13187	chr18	35408154	35413892	+	0		Intergenic	Intergenic	-33686	NM_001322291	252884	Hs.351005	NM_145756	ENSG00000186496	ZNF396	ZSCAN14	zinc finger protein 396	protein-coding	1.04025	0.00492865	0.0160784
SOE_1161	peak_13194	chr18	35456288	35456908	+	0		Intergenic	Intergenic	41010	NM_001308064	125476	Hs.464903	NM_194281	ENSG00000153391	INO80C	C18orf37|IES6|hIes6	INO80 complex subunit C	protein-coding	1.01686	0.00351865	0.0124269
SOE_1162	peak_13217	chr18	37819964	37820157	+	0		Intergenic	L1HS|LINE|L1	162925	NR_036202	100422857		NR_036202	ENSG00000266530	MIR4318	-	microRNA 4318	ncRNA	2.20713	0.000842475	0.00429939
SOE_1163	peak_13223	chr18	41319331	41321281	+	0		Intergenic	MER4A|LTR|ERV1	200371	NR_002838	641516	Hs.116612	NR_002838	ENSG00000267313	KC6	-	keratoconus gene 6	ncRNA	1.93018	0.00293913	0.0108502
SOE_1164	peak_13227	chr18	41632350	41632480	+	0		Intergenic	L1PA2|LINE|L1	-111738	NR_002838	641516	Hs.116612	NR_002838	ENSG00000267313	KC6	-	keratoconus gene 6	ncRNA	0.993927	0.00994677	0.0275549
SOE_1165	peak_13228	chr18	41775579	41775783	+	0		Intergenic	L1HS|LINE|L1	-179553	NM_001308020	5289	Hs.464971	NM_002647	ENSG00000078142	PIK3C3	VPS34|Vps34|hVps34	phosphatidylinositol 3-kinase catalytic subunit type 3	protein-coding	0.75786	0.00964122	0.0269153
SOE_1166	peak_13260	chr18	48436566	48438450	+	0		Intergenic	HAL1|LINE|L1	-24923	NM_001371287									1.27242	0.00301909	0.0110847
SOE_1167	peak_13262	chr18	48452121	48457427	+	0		Intergenic	Intergenic	-42189	NM_001371287									1.41213	5.39123e-06	0.000143233
SOE_1168	peak_13306	chr18	50349191	50349356	+	0		Intergenic	L1HS|LINE|L1	-25773	NM_145060	220134	Hs.134726	NM_145060	ENSG00000154839	SKA1	C18orf24	spindle and kinetochore associated complex subunit 1	protein-coding	1.36788	5.67587e-05	0.000629986
SOE_1169	peak_13321	chr18	54023022	54023461	+	0		Intergenic	Intergenic	199171	NR_002970	677819	Hs.655869	NR_002970	ENSG00000207233	SNORA37	ACA37	small nucleolar RNA, H/ACA box 37	snoRNA	1.76905	0.000387422	0.00242594
SOE_1170	peak_13323	chr18	54133933	54134678	+	0		Intergenic	Intergenic	88107	NR_002970	677819	Hs.655869	NR_002970	ENSG00000207233	SNORA37	ACA37	small nucleolar RNA, H/ACA box 37	snoRNA	0.910933	2.01397e-05	0.000319466
SOE_1171	peak_13324	chr18	54147681	54148759	+	0		Intergenic	MLT1L|LTR|ERVL-MaLR	74192	NR_002970	677819	Hs.655869	NR_002970	ENSG00000207233	SNORA37	ACA37	small nucleolar RNA, H/ACA box 37	snoRNA	1.18467	0.000185661	0.00143228
SOE_1172	peak_13325	chr18	54149229	54150646	+	0		Intergenic	Intergenic	72475	NR_002970	677819	Hs.655869	NR_002970	ENSG00000207233	SNORA37	ACA37	small nucleolar RNA, H/ACA box 37	snoRNA	1.65158	3.49171e-07	3.46137e-05
SOE_1173	peak_13326	chr18	54233084	54233228	+	0		Intergenic	Intergenic	-8487	NM_003927	8932	Hs.25674	NM_003927	ENSG00000134046	MBD2	DMTase|NY-CO-41	methyl-CpG binding domain protein 2	protein-coding	1.00103	0.0190506	0.0457648
SOE_1174	peak_13330	chr18	54247394	54248066	+	0		Intergenic	Intergenic	-21749	NM_001351610	11201	Hs.438533	NM_007195	ENSG00000101751	POLI	RAD30B|RAD3OB|eta2	DNA polymerase iota	protein-coding	1.70103	5.52072e-07	4.31475e-05
SOE_1175	peak_13332	chr18	54253544	54254041	+	0		Intergenic	AluSx|SINE|Alu	-15687	NM_001351610	11201	Hs.438533	NM_007195	ENSG00000101751	POLI	RAD30B|RAD3OB|eta2	DNA polymerase iota	protein-coding	0.902618	0.00563723	0.0178699
SOE_1176	peak_13333	chr18	54254150	54254462	+	0		Intergenic	Intergenic	-15173	NM_001351610	11201	Hs.438533	NM_007195	ENSG00000101751	POLI	RAD30B|RAD3OB|eta2	DNA polymerase iota	protein-coding	1.03767	0.0196959	0.0469628
SOE_1177	peak_13334	chr18	54254493	54255292	+	0		Intergenic	Intergenic	-14587	NM_001351610	11201	Hs.438533	NM_007195	ENSG00000101751	POLI	RAD30B|RAD3OB|eta2	DNA polymerase iota	protein-coding	0.908702	0.0114042	0.0306674
SOE_1178	peak_13348	chr18	54968534	54968702	+	0		Intergenic	AluSz|SINE|Alu	-9157	NM_025214	80323	Hs.120790	NM_025214	ENSG00000166510	CCDC68	SE57-1	coiled-coil domain containing 68	protein-coding	1.27516	0.00354403	0.0124948
SOE_1179	peak_13350	chr18	55789726	55791020	+	0		Intergenic	Intergenic	-8648	NR_145452	100132501	Hs.634003	NR_145452		LINC01415	TCONS_00026208	long intergenic non-protein coding RNA 1415	ncRNA	1.00602	0.00521581	0.0168163
SOE_1180	peak_13351	chr18	55996653	55998534	+	0		Intergenic	Intergenic	-44685	NR_146510	102724698		NR_146510	ENSG00000267057	LINC01905	-	long intergenic non-protein coding RNA 1905	ncRNA	0.793045	0.0122529	0.032396
SOE_1181	peak_13355	chr18	56374099	56374978	+	0		Intergenic	Intergenic	-183276	NR_148972	642484		NR_148972	ENSG00000206129	LOC642484	-	uncharacterized LOC642484	ncRNA	1.05504	0.0102069	0.0280757
SOE_1182	peak_13366	chr18	57900773	57903409	+	0		Intergenic	Intergenic	-98776	NM_005603	5205	Hs.216623	NM_005603	ENSG00000081923	ATP8B1	ATPIC|BRIC|FIC1|ICP1|PFIC|PFIC1	ATPase phospholipid transporting 8B1	protein-coding	1.36388	0.000886752	0.00446217
SOE_1183	peak_13369	chr18	57941424	57944361	+	0		Intergenic	Intergenic	-101334	NM_001243960	23327	Hs.185677	NM_015277	ENSG00000049759	NEDD4L	NEDD4-2|NEDD4.2|PVNH7|RSP5|hNEDD4-2	NEDD4 like E3 ubiquitin protein ligase	protein-coding	1.70273	0.000430968	0.00261799
SOE_1184	peak_13370	chr18	57946529	57948127	+	0		Intergenic	L1ME3G|LINE|L1	-96898	NM_001243960	23327	Hs.185677	NM_015277	ENSG00000049759	NEDD4L	NEDD4-2|NEDD4.2|PVNH7|RSP5|hNEDD4-2	NEDD4 like E3 ubiquitin protein ligase	protein-coding	1.41791	2.46246e-05	0.000359476
SOE_1185	peak_13374	chr18	58004298	58005274	+	0		Intergenic	Intergenic	-39440	NM_001243960	23327	Hs.185677	NM_015277	ENSG00000049759	NEDD4L	NEDD4-2|NEDD4.2|PVNH7|RSP5|hNEDD4-2	NEDD4 like E3 ubiquitin protein ligase	protein-coding	0.929657	0.00681029	0.0206004
SOE_1186	peak_13375	chr18	58012433	58014589	+	0		Intergenic	Intergenic	-30715	NM_001243960	23327	Hs.185677	NM_015277	ENSG00000049759	NEDD4L	NEDD4-2|NEDD4.2|PVNH7|RSP5|hNEDD4-2	NEDD4 like E3 ubiquitin protein ligase	protein-coding	1.21868	0.00125577	0.00576993
SOE_1187	peak_13379	chr18	58635223	58635689	+	0		Intergenic	L1MB7|LINE|L1	-6365	NM_052947	115701	Hs.628152	NM_052947	ENSG00000198796	ALPK2	HAK	alpha kinase 2	protein-coding	1.1821	0.000809684	0.00418072
SOE_1188	peak_13380	chr18	58635942	58640798	+	0		Intergenic	Intergenic	-9279	NM_052947	115701	Hs.628152	NM_052947	ENSG00000198796	ALPK2	HAK	alpha kinase 2	protein-coding	1.06226	7.02456e-06	0.000164719
SOE_1189	peak_13386	chr18	58784487	58786422	+	0		Intergenic	Intergenic	-28426	NR_146904	105372147	Hs.210837	NR_146904	ENSG00000267593	LINC01926	-	long intergenic non-protein coding RNA 1926	ncRNA	0.76859	0.000287186	0.00195203
SOE_1190	peak_13389	chr18	58800388	58801432	+	0		Intergenic	Intergenic	-12970	NR_146904	105372147	Hs.210837	NR_146904	ENSG00000267593	LINC01926	-	long intergenic non-protein coding RNA 1926	ncRNA	1.3733	0.00312616	0.011396
SOE_1191	peak_13403	chr18	59409221	59409645	+	0		Intergenic	L1PA2|LINE|L1	-50168	NM_005570	3998	Hs.465295	NM_005570	ENSG00000074695	LMAN1	ERGIC-53|ERGIC53|F5F8D|FMFD1|MCFD1|MR60|gp58	lectin, mannose binding 1	protein-coding	1.36062	0.0209467	0.0492968
SOE_1192	peak_13409	chr18	59908349	59908922	+	0		Intergenic	Intergenic	8639	NM_021127	5366	Hs.96	NM_021127	ENSG00000141682	PMAIP1	APR|NOXA	phorbol-12-myristate-13-acetate-induced protein 1	protein-coding	1.85866	2.57193e-05	0.000369798
SOE_1193	peak_13410	chr18	59909789	59911061	+	0		Intergenic	MER81|DNA|hAT-Blackjack	10429	NM_021127	5366	Hs.96	NM_021127	ENSG00000141682	PMAIP1	APR|NOXA	phorbol-12-myristate-13-acetate-induced protein 1	protein-coding	1.35893	0.00160846	0.00692876
SOE_1194	peak_13411	chr18	59916626	59919295	+	0		Intergenic	AluSx|SINE|Alu	17964	NM_021127	5366	Hs.96	NM_021127	ENSG00000141682	PMAIP1	APR|NOXA	phorbol-12-myristate-13-acetate-induced protein 1	protein-coding	1.12941	0.000120628	0.00105314
SOE_1195	peak_13435	chr18	61944775	61945109	+	0		Intergenic	AluJb|SINE|Alu	-51935	NM_173557	220441	Hs.165062	NM_173557	ENSG00000176641	RNF152	-	ring finger protein 152	protein-coding	1.06389	0.0042876	0.0144403
SOE_1196	peak_13437	chr18	61947620	61950467	+	0		Intergenic	Intergenic	-56036	NM_173557	220441	Hs.165062	NM_173557	ENSG00000176641	RNF152	-	ring finger protein 152	protein-coding	1.46888	2.69112e-05	0.000380327
SOE_1197	peak_13438	chr18	61950766	61952160	+	0		Intergenic	Intergenic	-58456	NM_173557	220441	Hs.165062	NM_173557	ENSG00000176641	RNF152	-	ring finger protein 152	protein-coding	1.47844	1.0544e-06	5.77679e-05
SOE_1198	peak_13439	chr18	61952333	61953810	+	0		Intergenic	(AGAA)n|Simple_repeat|Simple_repeat	-60064	NM_173557	220441	Hs.165062	NM_173557	ENSG00000176641	RNF152	-	ring finger protein 152	protein-coding	1.28095	7.39286e-06	0.000168596
SOE_1199	peak_13454	chr18	63426597	63427793	+	0		Intergenic	MIRb|SINE|MIR	-4719	NM_004869	9525	Hs.126550	NM_004869	ENSG00000119541	VPS4B	MIG1|SKD1|SKD1B|VPS4-2	vacuolar protein sorting 4 homolog B	protein-coding	1.40812	0.00431291	0.0145068
SOE_1200	peak_13455	chr18	63428085	63428457	+	0		Intergenic	AluSx4|SINE|Alu	-5795	NM_004869	9525	Hs.126550	NM_004869	ENSG00000119541	VPS4B	MIG1|SKD1|SKD1B|VPS4-2	vacuolar protein sorting 4 homolog B	protein-coding	1.46708	0.00514501	0.0166286
SOE_1201	peak_13460	chr18	63470955	63473143	+	0		Intergenic	Intergenic	-4909	NM_002639	5268	Hs.55279	NM_002639	ENSG00000206075	SERPINB5	PI5|maspin	serpin family B member 5	protein-coding	2.19501	4.17768e-05	0.000510298
SOE_1202	peak_13463	chr18	63533056	63534476	+	0		Intergenic	MamTip2|DNA|hAT-Tip100	-22394	NM_080474	89777	Hs.348541	NM_080474	ENSG00000166634	SERPINB12	YUKOPIN	serpin family B member 12	protein-coding	1.21854	0.00873172	0.0249628
SOE_1203	peak_13464	chr18	63549619	63550809	+	0		Intergenic	Intergenic	-5946	NM_080474	89777	Hs.348541	NM_080474	ENSG00000166634	SERPINB12	YUKOPIN	serpin family B member 12	protein-coding	1.37045	0.00864853	0.0247786
SOE_1204	peak_13466	chr18	63584227	63584924	+	0		Intergenic	L1M5|LINE|L1	-2725	NM_001307923	5275	Hs.241407	NM_012397	ENSG00000197641	SERPINB13	HSHUR7SEQ|HUR7|PI13|headpin	serpin family B member 13	protein-coding	2.32735	1.00608e-05	0.000204623
SOE_1205	peak_13467	chr18	63603069	63604765	+	0		Intergenic	L1ME3Cz|LINE|L1	16574	NM_012397	5275	Hs.241407	NM_012397	ENSG00000197641	SERPINB13	HSHUR7SEQ|HUR7|PI13|headpin	serpin family B member 13	protein-coding	1.22166	0.0004259	0.00259665
SOE_1206	peak_13468	chr18	63605149	63605374	+	0		Intergenic	Intergenic	17918	NM_012397	5275	Hs.241407	NM_012397	ENSG00000197641	SERPINB13	HSHUR7SEQ|HUR7|PI13|headpin	serpin family B member 13	protein-coding	1.34216	0.0026997	0.0101916
SOE_1207	peak_13470	chr18	63679896	63680399	+	0		Intergenic	L1MEd|LINE|L1	-18254	NM_006919	6317	Hs.227948	NM_006919	ENSG00000057149	SERPINB3	HsT1196|SCC|SCCA-1|SCCA-PD|SCCA1|SSCA1|T4-A	serpin family B member 3	protein-coding	1.4579	0.000141435	0.00117913
SOE_1208	peak_13471	chr18	63682107	63682474	+	0		Intergenic	MIR3|SINE|MIR	-20017	NM_080475	89778	Hs.350958	NM_080475	ENSG00000206072	SERPINB11	EPIPIN|SERPIN11	serpin family B member 11 (gene/pseudogene)	protein-coding	1.52292	0.0171376	0.0421034
SOE_1209	peak_13472	chr18	63682532	63682775	+	0		Intergenic	Intergenic	-19654	NM_080475	89778	Hs.350958	NM_080475	ENSG00000206072	SERPINB11	EPIPIN|SERPIN11	serpin family B member 11 (gene/pseudogene)	protein-coding	1.31271	0.000712251	0.00379349
SOE_1210	peak_13473	chr18	63682783	63685600	+	0		Intergenic	LTR36|LTR|ERV1	-18116	NM_080475	89778	Hs.350958	NM_080475	ENSG00000206072	SERPINB11	EPIPIN|SERPIN11	serpin family B member 11 (gene/pseudogene)	protein-coding	1.46489	0.000816217	0.00420484
SOE_1211	peak_13476	chr18	63732536	63733723	+	0		Intergenic	L1MA2|LINE|L1	-19918	NM_001040147	8710	Hs.138202	NM_003784	ENSG00000166396	SERPINB7	MEGSIN|PPKN|TP55	serpin family B member 7	protein-coding	1.37231	0.00478315	0.0157202
SOE_1212	peak_13490	chr18	68428432	68429108	+	0		Intergenic	Intergenic	286338	NM_001350515	54495	Hs.440534	NM_019022	ENSG00000166479	TMX3	PDIA13|TXNDC10	thioredoxin related transmembrane protein 3	protein-coding	1.2425	0.00657	0.020034
SOE_1213	peak_13532	chr18	79566068	79568594	+	0		Intergenic	L1ME4a|LINE|L1	-11951	NR_148949	284240	Hs.448912	NR_148949		LOC284240	-	uncharacterized LOC284240	ncRNA	1.15076	0.00544009	0.0173839
SOE_1214	peak_13534	chr18	79610653	79611714	+	0		Intergenic	Intergenic	31901	NR_148949	284240	Hs.448912	NR_148949		LOC284240	-	uncharacterized LOC284240	ncRNA	1.35406	0.000141995	0.00118224
SOE_1215	peak_13589	chr19	2154328	2154621	+	0		Intergenic	AluSc|SINE|Alu	-2908	NM_003938	8943	Hs.512815	NM_003938	ENSG00000065000	AP3D1	ADTD|HPS10|hBLVR	adaptor related protein complex 3 subunit delta 1	protein-coding	0.765853	0.00659964	0.0201033
SOE_1216	peak_13631	chr19	3989583	3989843	+	0		Intergenic	AluSx1|SINE|Alu	-4250	NM_001961	1938	Hs.515070	NM_001961	ENSG00000167658	EEF2	EEF-2|EF-2|EF2|SCA26	eukaryotic translation elongation factor 2	protein-coding	0.798309	0.00638872	0.0196131
SOE_1217	peak_13637	chr19	4129633	4132676	+	0		Intergenic	L1M5|LINE|L1	-7025	NM_030662	5605	Hs.465627	NM_030662	ENSG00000126934	MAP2K2	CFC4|MAPKK2|MEK2|MKK2|PRKMK2	mitogen-activated protein kinase kinase 2	protein-coding	1.18829	0.00180404	0.00754286
SOE_1218	peak_13655	chr19	5170682	5174371	+	0		Intergenic	AluSq|SINE|Alu	168286	NM_130855	5802	Hs.744928	NM_002850	ENSG00000105426	PTPRS	PTPSIGMA|R-PTP-S|R-PTP-sigma	protein tyrosine phosphatase receptor type S	protein-coding	2.19489	0.000221931	0.00162626
SOE_1219	peak_13657	chr19	5469786	5472740	+	0		Intergenic	AluSq2|SINE|Alu	15846	NM_181710	148066	Hs.126496	NM_181710	ENSG00000105428	ZNRF4	RNF204|SPERIZIN|Ssrzf1|spzn	zinc and ring finger 4	protein-coding	1.23698	0.00181222	0.00757306
SOE_1220	peak_13661	chr19	5577958	5578394	+	0		Intergenic	Intergenic	-10142	NR_027064	257000	Hs.515575	NM_153375	ENSG00000223573	TINCR	LINC00036|NCRNA00036|PLAC2|onco-lncRNA-16	TINCR ubiquitin domain containing	ncRNA	1.10756	0.0186384	0.0450208
SOE_1221	peak_13750	chr19	10509537	10511048	+	0		Intergenic	Intergenic	-6936	NM_203500	9817	Hs.465870	NM_012289	ENSG00000079999	KEAP1	INrf2|KLHL19	kelch like ECH associated protein 1	protein-coding	0.797116	0.00674651	0.0204406
SOE_1222	peak_13751	chr19	10520306	10522564	+	0		Intergenic	AluSg|SINE|Alu	-3470	NM_001166215	53637	Hs.501561	NM_030760	ENSG00000180739	S1PR5	EDG8|Edg-8|S1P5|SPPR-1|SPPR-2	sphingosine-1-phosphate receptor 5	protein-coding	1.27814	0.0110056	0.0297934
SOE_1223	peak_13753	chr19	10533400	10536402	+	0		Intergenic	L1M5|LINE|L1	-9003	NR_104025	84971	Hs.512799	NM_032885	ENSG00000130734	ATG4D	APG4-D|APG4D|AUTL4	autophagy related 4D cysteine peptidase	protein-coding	0.898571	0.00556032	0.0176933
SOE_1224	peak_13764	chr19	10952228	10954686	+	0		Intergenic	Intergenic	-7573	NM_001128849	6597	Hs.327527	NM_003072	ENSG00000127616	SMARCA4	BAF190|BAF190A|BRG1|CSS4|MRD16|RTPS2|SNF2|SNF2L4|SNF2LB|SWI2|hSNF2b	SWI/SNF related, matrix associated, actin dependent regulator of chromatin, subfamily a, member 4	protein-coding	0.905484	0.000987242	0.00483142
SOE_1225	peak_13802	chr19	13858137	13859632	+	0		Intergenic	AluJb|SINE|Alu	-3152	NR_146095	342977	Hs.127982	NM_001098622	ENSG00000187556	NANOS3	NANOS1L|NOS3|ZC2HC12C	nanos C2HC-type zinc finger 3	protein-coding	1.50701	0.00294267	0.0108586
SOE_1226	peak_13815	chr19	14247354	14249858	+	0		Intergenic	Intergenic	-42437	NM_014921	22859	Hs.94229	NM_014921	ENSG00000072071	ADGRL1	CIRL1|CL1|LEC2|LPHN1	adhesion G protein-coupled receptor L1	protein-coding	1.1833	0.00131655	0.00597175
SOE_1227	peak_13828	chr19	15097918	15099116	+	0		Intergenic	MLT1B|LTR|ERVL-MaLR	-8884	NM_001300910	85360	Hs.528701	NM_033025	ENSG00000105137	SYDE1	7h3|SYD1	synapse defective Rho GTPase homolog 1	protein-coding	1.83762	0.00588808	0.0184559
SOE_1228	peak_13830	chr19	15129906	15131167	+	0		Intergenic	Intergenic	-4750	NM_006844	10994	Hs.78880	NM_006844	ENSG00000105135	ILVBL	209L8|AHAS|HACL1L|ILV2H	ilvB acetolactate synthase like	protein-coding	1.76011	4.10201e-05	0.000504161
SOE_1229	peak_13831	chr19	15135861	15137056	+	0		Intergenic	Intergenic	-10672	NM_006844	10994	Hs.78880	NM_006844	ENSG00000105135	ILVBL	209L8|AHAS|HACL1L|ILV2H	ilvB acetolactate synthase like	protein-coding	1.12562	0.0132388	0.0343961
SOE_1230	peak_13833	chr19	15215206	15218081	+	0		Intergenic	AluJr|SINE|Alu	-15648	NM_000435	4854	Hs.8546	NM_000435	ENSG00000074181	NOTCH3	CADASIL|CADASIL1|CASIL|IMF2|LMNS	notch receptor 3	protein-coding	1.33139	0.00360293	0.0126541
SOE_1231	peak_13847	chr19	16182743	16182946	+	0		Intergenic	Intergenic	-2566	NM_014077	26017	Hs.631614	NM_014077	ENSG00000105058	FAM32A	OTAG-12|OTAG12	family with sequence similarity 32 member A	protein-coding	0.753351	0.00261984	0.00994019
SOE_1232	peak_13981	chr19	34358135	34360994	+	0		Intergenic	CpG	-5176	NM_001184722	2821	Hs.466471	NM_000175	ENSG00000105220	GPI	AMF|GNPI|NLK|PGI|PHI|SA-36|SA36	glucose-6-phosphate isomerase	protein-coding	1.04405	0.000105065	0.000958001
SOE_1233	peak_13986	chr19	35106586	35111835	+	0		Intergenic	Intergenic	-2906	NR_024562	100128675	Hs.633989	NR_024561	ENSG00000227392	HPN-AS1	-	HPN antisense RNA 1	ncRNA	1.64927	9.95748e-05	0.00092414
SOE_1234	peak_14029	chr19	38798604	38800546	+	0		Intergenic	AluJr|SINE|Alu	10375	NM_001042507	653499	Hs.558355	NM_001042507	ENSG00000178934	LGALS7B	GAL7|Gal-7|HKL-14|LGALS7|PI7	galectin 7B	protein-coding	1.88918	0.000245465	0.00174588
SOE_1235	peak_14034	chr19	39078883	39079577	+	0		Intergenic	Intergenic	-5138	NM_001004318	390928	Hs.448934	NM_001004318	ENSG00000183760	ACP7	PAPL|PAPL1	acid phosphatase 7, tartrate resistant (putative)	protein-coding	1.5019	0.0157452	0.0394401
SOE_1236	peak_14119	chr19	43126772	43127337	+	0		Intergenic	Intergenic	-44353	NM_031246	5670	Hs.709200	NM_031246	ENSG00000242221	PSG2	CEA|PSBG2|PSG1	pregnancy specific beta-1-glycoprotein 2	protein-coding	1.7188	0.00486703	0.0159282
SOE_1237	peak_14120	chr19	43129421	43130317	+	0		Intergenic	Intergenic	-47168	NM_031246	5670	Hs.709200	NM_031246	ENSG00000242221	PSG2	CEA|PSBG2|PSG1	pregnancy specific beta-1-glycoprotein 2	protein-coding	2.05846	4.58427e-06	0.000130335
SOE_1238	peak_14121	chr19	43147869	43149613	+	0		Intergenic	Intergenic	37795	NM_001130014	5673	Hs.654415	NM_002781	ENSG00000204941	PSG5	FL-NCA-3|PSG	pregnancy specific beta-1-glycoprotein 5	protein-coding	1.63509	0.000230422	0.0016715
SOE_1239	peak_14122	chr19	43150340	43150568	+	0		Intergenic	AluSc8|SINE|Alu	36082	NM_001130014	5673	Hs.654415	NM_002781	ENSG00000204941	PSG5	FL-NCA-3|PSG	pregnancy specific beta-1-glycoprotein 5	protein-coding	1.61218	0.000112949	0.00100448
SOE_1240	peak_14123	chr19	43323366	43324867	+	0		Intergenic	HERVH-int|LTR|ERV1	-24940	NR_026881	23574	Hs.721578	NR_026881		PRG1	-	p53-responsive gene 1	ncRNA	1.72331	0.0015809	0.00683419
SOE_1241	peak_14125	chr19	43328436	43330250	+	0		Intergenic	LTR7Y|LTR|ERV1	-19713	NR_026881	23574	Hs.721578	NR_026881		PRG1	-	p53-responsive gene 1	ncRNA	1.92267	0.0057971	0.0182442
SOE_1242	peak_14130	chr19	43380315	43381402	+	0		Intergenic	Intergenic	-7753	NM_031451	83639	Hs.97978	NM_031451	ENSG00000131126	TEX101	CT131|GTPR867|NYD-SP8|PRO1884|SGRG|SPATA44|TES101RP	testis expressed 101	protein-coding	1.59236	0.000549111	0.00312615
SOE_1243	peak_14131	chr19	43382269	43383927	+	0		Intergenic	MER4C|LTR|ERV1	-5513	NM_031451	83639	Hs.97978	NM_031451	ENSG00000131126	TEX101	CT131|GTPR867|NYD-SP8|PRO1884|SGRG|SPATA44|TES101RP	testis expressed 101	protein-coding	1.54085	0.00102001	0.00495283
SOE_1244	peak_14132	chr19	43421199	43423781	+	0		Intergenic	L1MD2|LINE|L1	7600	NM_001130011	83639	Hs.97978	NM_031451	ENSG00000131126	TEX101	CT131|GTPR867|NYD-SP8|PRO1884|SGRG|SPATA44|TES101RP	testis expressed 101	protein-coding	1.13398	0.0098315	0.0273024
SOE_1245	peak_14139	chr19	43467181	43469719	+	0		Intergenic	AluSx|SINE|Alu	-2842	NM_014400	27076	Hs.631594	NM_014400	ENSG00000124466	LYPD3	C4.4A	LY6/PLAUR domain containing 3	protein-coding	1.23865	1.4605e-05	0.000259863
SOE_1246	peak_14140	chr19	43470195	43473903	+	0		Intergenic	AluSq2|SINE|Alu	-6441	NM_014400	27076	Hs.631594	NM_014400	ENSG00000124466	LYPD3	C4.4A	LY6/PLAUR domain containing 3	protein-coding	0.929931	0.00301796	0.0110818
SOE_1247	peak_14145	chr19	43757277	43758515	+	0		Intergenic	L1MC|LINE|L1	-2934	NM_019108	56006	Hs.466875	NM_019108	ENSG00000105771	SMG9	C19orf61|F17127_1|HBMS	SMG9 nonsense mediated mRNA decay factor	protein-coding	0.924282	6.72038e-07	4.66485e-05
SOE_1248	peak_14146	chr19	43759035	43760198	+	0		Intergenic	Intergenic	-4654	NM_019108	56006	Hs.466875	NM_019108	ENSG00000105771	SMG9	C19orf61|F17127_1|HBMS	SMG9 nonsense mediated mRNA decay factor	protein-coding	1.27458	3.23717e-06	0.000108322
SOE_1249	peak_14167	chr19	44773061	44777098	+	0		Intergenic	AluSz|SINE|Alu	-2790	NM_001130852	23624	Hs.466907	NM_012116	ENSG00000142273	CBLC	CBL-3|CBL-SL|RNF57	Cbl proto-oncogene C	protein-coding	1.6776	1.15004e-06	6.04972e-05
SOE_1250	peak_14183	chr19	46090549	46092329	+	0		Intergenic	Intergenic	-13810	NR_163177	444882	Hs.531310	NM_001002923	ENSG00000204869	IGFL4	-	IGF like family member 4	protein-coding	1.2834	0.0099031	0.0274675
SOE_1251	peak_14184	chr19	46107113	46108081	+	0		Intergenic	HERVH-int|LTR|ERV1	17091	NM_207393	388555	Hs.365496	NM_207393	ENSG00000188624	IGFL3	UNQ483	IGF like family member 3	protein-coding	1.2837	0.0188006	0.0453256
SOE_1252	peak_14188	chr19	46117776	46118779	+	0		Intergenic	L1M2a1|LINE|L1	6411	NM_207393	388555	Hs.365496	NM_207393	ENSG00000188624	IGFL3	UNQ483	IGF like family member 3	protein-coding	1.03526	0.00612121	0.0189737
SOE_1253	peak_14192	chr19	46205705	46207317	+	0		Intergenic	Intergenic	-3449	NR_135234	645553	Hs.613068	NR_135234		IGFL2-AS1	-	IGFL2 antisense RNA 1	ncRNA	2.17229	4.59283e-06	0.000130335
SOE_1254	peak_14194	chr19	46223217	46226116	+	0		Intergenic	MER70B|LTR|ERVL	-5076	NM_198541	374918	Hs.546554	NM_198541	ENSG00000188293	IGFL1	APRG644|UNQ644	IGF like family member 1	protein-coding	1.16068	0.00089225	0.00448273
SOE_1255	peak_14209	chr19	46451019	46451344	+	0		Intergenic	Intergenic	20382	NM_018215	55228	Hs.8395	NM_018215	ENSG00000182013	PNMA8A	PNMAL1	PNMA family member 8A	protein-coding	1.05127	0.00910785	0.0257641
SOE_1256	peak_14210	chr19	46453703	46454506	+	0		Intergenic	Charlie15b|DNA|hAT-Charlie	17459	NM_018215	55228	Hs.8395	NM_018215	ENSG00000182013	PNMA8A	PNMAL1	PNMA family member 8A	protein-coding	1.31067	0.0030457	0.0111578
SOE_1257	peak_14220	chr19	46758978	46763541	+	0		Intergenic	AluSg4|SINE|Alu	-14809	NM_013403	29888	Hs.631590	NM_013403	ENSG00000090372	STRN4	PPP2R6C|ZIN|zinedin	striatin 4	protein-coding	0.788923	0.000148861	0.00122146
SOE_1258	peak_14228	chr19	46824542	46827525	+	0		Intergenic	AluSz|SINE|Alu	4671	NR_024258	100170220	Hs.541243	NR_024258		SNAR-E	-	small NF90 (ILF3) associated RNA E	snRNA	0.955908	1.29207e-05	0.000240253
SOE_1259	peak_14254	chr19	48769811	48772211	+	0		Intergenic	Intergenic	15487	NM_019113	26291	Hs.283015	NM_019113	ENSG00000105550	FGF21	-	fibroblast growth factor 21	protein-coding	1.05822	0.00494892	0.0161329
SOE_1260	peak_14260	chr19	49270790	49274597	+	0		Intergenic	AluSq2|SINE|Alu	36175	NR_036209	100422979		NR_036209	ENSG00000265407	MIR4324	mir-4324	microRNA 4324	ncRNA	1.34687	9.8959e-05	0.000921214
SOE_1261	peak_14272	chr19	50178227	50179729	+	0		Intergenic	Intergenic	-15697	NM_152358	126123	Hs.414175	NM_152358	ENSG00000161652	IZUMO2	C19orf41|PLAL6978|PRO21961|SCRL	IZUMO family member 2	protein-coding	1.49497	0.000243635	0.00173833
SOE_1262	peak_14276	chr19	50929947	50937159	+	0		Intergenic	L1ME5|LINE|L1	19485	NM_012427	25818	Hs.50915	NM_012427	ENSG00000167754	KLK5	KLK-L2|KLKL2|SCTE	kallikrein related peptidase 5	protein-coding	1.86028	0.0058504	0.0183694
SOE_1263	peak_14373	chr19	58428315	58429277	+	0		Intergenic	Intergenic	11357	NM_003433	7691	Hs.156169	NM_003433	ENSG00000131849	ZNF132	pHZ-12	zinc finger protein 132	protein-coding	1.42209	0.00382191	0.0132357
SOE_1264	peak_14386	chr2	68563	73489	+	0		Intergenic	Intergenic	-24521	NM_001077710	642273	Hs.8379	NM_001077710	ENSG00000184731	FAM110C	-	family with sequence similarity 110 member C	protein-coding	1.75281	0.000332932	0.00216819
SOE_1265	peak_14414	chr2	3171180	3173940	+	0		Intergenic	MIRb|SINE|MIR	-46534	NR_110228	101927554	Hs.638446	NR_110228	ENSG00000234423	LINC01250	-	long intergenic non-protein coding RNA 1250	ncRNA	1.7511	0.000420704	0.00257736
SOE_1266	peak_14422	chr2	4733803	4734099	+	0		Intergenic	L1HS|LINE|L1	-77729	NR_034134	727982	Hs.444391	NR_034134	ENSG00000231532	LINC01249	-	long intergenic non-protein coding RNA 1249	ncRNA	1.9196	0.0014805	0.00651358
SOE_1267	peak_14462	chr2	9057687	9059567	+	0		Intergenic	LTR50|LTR|ERVL	-54943	NM_001321266	129642	Hs.467634	NM_138799	ENSG00000143797	MBOAT2	LPAAT|LPCAT4|LPEAT|LPLAT 2|OACT2	membrane bound O-acyltransferase domain containing 2	protein-coding	1.46516	0.0168592	0.041548
SOE_1268	peak_14464	chr2	9060821	9062361	+	0		Intergenic	AluSq2|SINE|Alu	-57907	NM_001321266	129642	Hs.467634	NM_138799	ENSG00000143797	MBOAT2	LPAAT|LPCAT4|LPEAT|LPLAT 2|OACT2	membrane bound O-acyltransferase domain containing 2	protein-coding	1.43345	0.012775	0.0334569
SOE_1269	peak_14465	chr2	9070136	9073182	+	0		Intergenic	Intergenic	-67975	NM_001321266	129642	Hs.467634	NM_138799	ENSG00000143797	MBOAT2	LPAAT|LPCAT4|LPEAT|LPLAT 2|OACT2	membrane bound O-acyltransferase domain containing 2	protein-coding	1.68557	0.000941636	0.00466465
SOE_1270	peak_14467	chr2	9076190	9076658	+	0		Intergenic	LTR54|LTR|ERV1	-72740	NM_001321266	129642	Hs.467634	NM_138799	ENSG00000143797	MBOAT2	LPAAT|LPCAT4|LPEAT|LPLAT 2|OACT2	membrane bound O-acyltransferase domain containing 2	protein-coding	1.20506	0.00952684	0.0266698
SOE_1271	peak_14497	chr2	9751923	9755147	+	0		Intergenic	Intergenic	-89907	NM_001318977	9014	Hs.584833	NM_005680	ENSG00000115750	TAF1B	MGC:9349|RAF1B|RAFI63|SL1|TAFI63	TATA-box binding protein associated factor, RNA polymerase I subunit B	protein-coding	1.2136	0.000153604	0.00124952
SOE_1272	peak_14506	chr2	9797299	9803859	+	0		Intergenic	Intergenic	-42863	NM_001318977	9014	Hs.584833	NM_005680	ENSG00000115750	TAF1B	MGC:9349|RAF1B|RAFI63|SL1|TAFI63	TATA-box binding protein associated factor, RNA polymerase I subunit B	protein-coding	0.806893	0.000821666	0.00422143
SOE_1273	peak_14512	chr2	9939309	9943113	+	0		Intergenic	Intergenic	-10482	NM_198182	29841	Hs.418493	NM_198182	ENSG00000134317	GRHL1	LBP32|MGR|NH32|TFCP2L2	grainyhead like transcription factor 1	protein-coding	0.821709	0.0129329	0.0337688
SOE_1274	peak_14522	chr2	10119833	10120255	+	0		Intergenic	AluJo|SINE|Alu	-2524	NM_001165931	6241	Hs.226390	NM_001034	ENSG00000171848	RRM2	R2|RR2|RR2M	ribonucleotide reductase regulatory subunit M2	protein-coding	0.850971	4.08787e-06	0.000123032
SOE_1275	peak_14541	chr2	11001325	11002098	+	0		Intergenic	L1HS|LINE|L1	89777	NM_002236	3754	Hs.23735	NM_002236	ENSG00000162975	KCNF1	IK8|KCNF|KV5.1|kH1	potassium voltage-gated channel modifier subfamily F member 1	protein-coding	1.88841	0.000201018	0.0015125
SOE_1276	peak_14556	chr2	11886424	11887551	+	0		Intergenic	L1PA4|LINE|L1	-50001	NR_036226	100422996		NR_036226	ENSG00000265172	MIR4262	-	microRNA 4262	ncRNA	1.52914	0.0121599	0.032202
SOE_1277	peak_14557	chr2	11937807	11939363	+	0		Intergenic	Intergenic	-68531	NR_110196	100506457	Hs.197824	NR_110196	ENSG00000224184	MIR3681HG	-	MIR3681 host gene	ncRNA	2.20607	0.000309572	0.00205503
SOE_1278	peak_14565	chr2	12700980	12704290	+	0		Intergenic	Intergenic	-14237	NM_021643	28951	Hs.467751	NM_021643	ENSG00000071575	TRIB2	C5FW|GS3955|TRB2	tribbles pseudokinase 2	protein-coding	0.86813	0.00877501	0.0250491
SOE_1279	peak_14578	chr2	13557822	13559938	+	0		Intergenic	MSTA|LTR|ERVL-MaLR	-551867	NR_038434	100506474	Hs.242196	NR_038434	ENSG00000225649	LOC100506474	-	uncharacterized LOC100506474	ncRNA	2.05559	0.0123725	0.0326224
SOE_1280	peak_14579	chr2	14492819	14493114	+	0		Intergenic	Intergenic	-92008	NR_103814	100499171	Hs.565606	NR_103814	ENSG00000230448	LINC00276	NCRNA00276	long intergenic non-protein coding RNA 276	ncRNA	1.38111	0.0060187	0.0187512
SOE_1281	peak_14580	chr2	14506677	14507000	+	0		Intergenic	L1PA3|LINE|L1	-105880	NR_103814	100499171	Hs.565606	NR_103814	ENSG00000230448	LINC00276	NCRNA00276	long intergenic non-protein coding RNA 276	ncRNA	1.51378	0.0121995	0.0322764
SOE_1282	peak_14585	chr2	14554638	14559185	+	0		Intergenic	A-rich|Low_complexity|Low_complexity	-75806	NR_144632	151354	Hs.260855	NM_145175	ENSG00000162981	LRATD1	FAM84A|NSE1|PP11517	LRAT domain containing 1	protein-coding	2.12991	0.00190462	0.00785085
SOE_1283	peak_14595	chr2	14755899	14757629	+	0		Intergenic	L1PB1|LINE|L1	124047	NM_001369364	151354	Hs.260855	NM_145175	ENSG00000162981	LRATD1	FAM84A|NSE1|PP11517	LRAT domain containing 1	protein-coding	1.47013	7.21403e-06	0.000167039
SOE_1284	peak_14596	chr2	14780639	14782210	+	0		Intergenic	Intergenic	148707	NM_001369364	151354	Hs.260855	NM_145175	ENSG00000162981	LRATD1	FAM84A|NSE1|PP11517	LRAT domain containing 1	protein-coding	1.72632	0.00397393	0.0136456
SOE_1285	peak_14598	chr2	14931750	14932836	+	0		Intergenic	Intergenic	299576	NM_001369364	151354	Hs.260855	NM_145175	ENSG00000162981	LRATD1	FAM84A|NSE1|PP11517	LRAT domain containing 1	protein-coding	2.01258	0.00130498	0.00593414
SOE_1286	peak_14599	chr2	14933854	14934106	+	0		Intergenic	Intergenic	301263	NM_001369364	151354	Hs.260855	NM_145175	ENSG00000162981	LRATD1	FAM84A|NSE1|PP11517	LRAT domain containing 1	protein-coding	1.63541	0.0119924	0.0318688
SOE_1287	peak_14614	chr2	17415477	17416973	+	0		Intergenic	L1MC5a|LINE|L1	102215	NM_001099218	729475	Hs.515802	NM_001099218	ENSG00000214842	RAD51AP2	-	RAD51 associated protein 2	protein-coding	1.92942	2.46929e-05	0.000360142
SOE_1288	peak_14615	chr2	17417245	17417512	+	0		Intergenic	Intergenic	101062	NM_001099218	729475	Hs.515802	NM_001099218	ENSG00000214842	RAD51AP2	-	RAD51 associated protein 2	protein-coding	1.72901	6.11124e-05	0.000661415
SOE_1289	peak_14617	chr2	17428873	17429597	+	0		Intergenic	Intergenic	89205	NM_001099218	729475	Hs.515802	NM_001099218	ENSG00000214842	RAD51AP2	-	RAD51 associated protein 2	protein-coding	1.04777	0.0104777	0.0286554
SOE_1290	peak_14618	chr2	17442200	17442605	+	0		Intergenic	L1M5|LINE|L1	76038	NM_001099218	729475	Hs.515802	NM_001099218	ENSG00000214842	RAD51AP2	-	RAD51 associated protein 2	protein-coding	1.53462	4.63904e-05	0.000549103
SOE_1291	peak_14621	chr2	17812269	17814541	+	0		Intergenic	Intergenic	-3055	NM_001105569	343930		NM_001105569	ENSG00000151379	MSGN1	MSOG|pMsgn1	mesogenin 1	protein-coding	1.44227	1.17494e-06	6.07987e-05
SOE_1292	peak_14635	chr2	19073065	19073383	+	0		Intergenic	Intergenic	-46253	NR_135287	400945	Hs.502854	NR_135287	ENSG00000236204	LINC01376	-	long intergenic non-protein coding RNA 1376	ncRNA	0.907373	0.0118837	0.0316413
SOE_1293	peak_14636	chr2	19089292	19090298	+	0		Intergenic	L1PA6|LINE|L1	-62824	NR_135287	400945	Hs.502854	NR_135287	ENSG00000236204	LINC01376	-	long intergenic non-protein coding RNA 1376	ncRNA	1.35641	0.00169929	0.00722778
SOE_1294	peak_14640	chr2	19228055	19228126	+	0		Intergenic	Intergenic	-120339	NR_039914	100616307		NR_039914	ENSG00000266738	MIR4757	-	microRNA 4757	ncRNA	0.977235	0.00326121	0.0117399
SOE_1295	peak_14641	chr2	19228357	19229244	+	0		Intergenic	Intergenic	-119629	NR_039914	100616307		NR_039914	ENSG00000266738	MIR4757	-	microRNA 4757	ncRNA	1.79548	0.00048697	0.00286189
SOE_1296	peak_14643	chr2	19235283	19236032	+	0		Intergenic	Intergenic	-112772	NR_039914	100616307		NR_039914	ENSG00000266738	MIR4757	-	microRNA 4757	ncRNA	0.896538	0.00033556	0.00217994
SOE_1297	peak_14659	chr2	20110059	20110646	+	0		Intergenic	MLT1G1|LTR|ERVL-MaLR	-58724	NM_014713	9741	Hs.467807	NM_014713	ENSG00000068697	LAPTM4A	HUMORF13|LAPTM4|MBNT|Mtrp	lysosomal protein transmembrane 4 alpha	protein-coding	0.874696	0.0182651	0.0442936
SOE_1298	peak_14660	chr2	20113095	20116349	+	0		Intergenic	Intergenic	-63094	NM_014713	9741	Hs.467807	NM_014713	ENSG00000068697	LAPTM4A	HUMORF13|LAPTM4|MBNT|Mtrp	lysosomal protein transmembrane 4 alpha	protein-coding	0.883694	0.0188763	0.0454596
SOE_1299	peak_14661	chr2	20121765	20124047	+	0		Intergenic	Intergenic	-71278	NM_014713	9741	Hs.467807	NM_014713	ENSG00000068697	LAPTM4A	HUMORF13|LAPTM4|MBNT|Mtrp	lysosomal protein transmembrane 4 alpha	protein-coding	1.73253	0.0010423	0.00504098
SOE_1300	peak_14671	chr2	20153585	20154164	+	0		Intergenic	MSTA|LTR|ERVL-MaLR	71256	NM_002997	6382	Hs.224607	NM_002997	ENSG00000115884	SDC1	CD138|SDC|SYND1|syndecan	syndecan 1	protein-coding	0.793289	0.0100454	0.0277623
SOE_1301	peak_14673	chr2	20171395	20174277	+	0		Intergenic	Intergenic	52294	NM_002997	6382	Hs.224607	NM_002997	ENSG00000115884	SDC1	CD138|SDC|SYND1|syndecan	syndecan 1	protein-coding	1.02935	0.0119578	0.0318013
SOE_1302	peak_14682	chr2	20230834	20234197	+	0		Intergenic	AluJb|SINE|Alu	-7082	NM_001006946	6382	Hs.224607	NM_002997	ENSG00000115884	SDC1	CD138|SDC|SYND1|syndecan	syndecan 1	protein-coding	1.20558	0.000860995	0.00436424
SOE_1303	peak_14683	chr2	20234734	20237730	+	0		Intergenic	Intergenic	-10799	NM_001006946	6382	Hs.224607	NM_002997	ENSG00000115884	SDC1	CD138|SDC|SYND1|syndecan	syndecan 1	protein-coding	1.3879	0.00125414	0.0057666
SOE_1304	peak_14685	chr2	20355379	20357145	+	0		Intergenic	MLT1H|LTR|ERVL-MaLR	-4009	NM_001352920	23369	Hs.467824	NM_015317	ENSG00000055917	PUM2	PUMH2|PUML2	pumilio RNA binding family member 2	protein-coding	1.09226	0.000509462	0.00295613
SOE_1305	peak_14689	chr2	20368913	20370941	+	0		Intergenic	Intergenic	-17674	NM_001352920	23369	Hs.467824	NM_015317	ENSG00000055917	PUM2	PUMH2|PUML2	pumilio RNA binding family member 2	protein-coding	1.09194	0.0107307	0.0291962
SOE_1306	peak_14692	chr2	20414815	20416500	+	0		Intergenic	L1PBa|LINE|L1	-31417	NM_004040	388	Hs.502876	NM_004040	ENSG00000143878	RHOB	ARH6|ARHB|MST081|MSTP081|RHOH6	ras homolog family member B	protein-coding	1.24448	0.000596185	0.00332473
SOE_1307	peak_14701	chr2	20465715	20467594	+	0		Intergenic	Intergenic	19580	NM_004040	388	Hs.502876	NM_004040	ENSG00000143878	RHOB	ARH6|ARHB|MST081|MSTP081|RHOH6	ras homolog family member B	protein-coding	0.819149	0.00977529	0.0271796
SOE_1308	peak_14702	chr2	20508994	20511108	+	0		Intergenic	Intergenic	-8527	NR_157978	107985856		NR_157978		LOC107985856	-	uncharacterized LOC107985856	ncRNA	0.860566	0.000350466	0.00224874
SOE_1309	peak_14723	chr2	23230082	23230311	+	0		Intergenic	L1PA2|LINE|L1	-154983	NM_052920	114818	Hs.130593	NM_025067	ENSG00000119771	KLHL29	KBTBD9	kelch like family member 29	protein-coding	1.24276	0.0102046	0.0280731
SOE_1310	peak_14733	chr2	25182895	25185842	+	0		Intergenic	L2a|LINE|L2	-15517	NM_001035256	5443	Hs.1897	NM_000939	ENSG00000115138	POMC	ACTH|CLIP|LPH|MSH|NPP|OBAIRH|POC	proopiomelanocortin	protein-coding	2.18383	1.50871e-05	0.00026544
SOE_1311	peak_14738	chr2	25719078	25720395	+	0		Intergenic	Intergenic	-46062	NM_001256304	1838	Hs.307720	NM_021907	ENSG00000138101	DTNB	-	dystrobrevin beta	protein-coding	1.33756	0.00019339	0.00147327
SOE_1312	peak_14760	chr2	27703360	27705697	+	0		Intergenic	AluSx|SINE|Alu	11204	NR_135200	100129995	Hs.515878	NR_135200	ENSG00000205334	LINC01460	-	long intergenic non-protein coding RNA 1460	ncRNA	0.968724	0.000632163	0.00347056
SOE_1313	peak_14770	chr2	28376336	28383705	+	0		Intergenic	Intergenic	-12838	NM_005253	2355	Hs.220971	NM_005253	ENSG00000075426	FOSL2	FRA2	FOS like 2, AP-1 transcription factor subunit	protein-coding	1.39558	0.000140389	0.00117297
SOE_1314	peak_14773	chr2	28434163	28440188	+	0		Intergenic	Intergenic	-42503	NR_103831	403150	Hs.562970	NR_103831	ENSG00000229951	FLJ31356	-	uncharacterized protein FLJ31356	ncRNA	1.42218	0.000109413	0.000981564
SOE_1315	peak_14775	chr2	28442536	28442757	+	0		Intergenic	L1ME2|LINE|L1	-47974	NR_103831	403150	Hs.562970	NR_103831	ENSG00000229951	FLJ31356	-	uncharacterized protein FLJ31356	ncRNA	1.10021	0.00849158	0.0244526
SOE_1316	peak_14777	chr2	28452040	28455233	+	0		Intergenic	Intergenic	-42424	NM_153021	151056	Hs.444933	NM_153021	ENSG00000163803	PLB1	PLB|PLB/LIP	phospholipase B1	protein-coding	0.922377	0.00119162	0.00553774
SOE_1317	peak_14790	chr2	28670753	28672729	+	0		Intergenic	Intergenic	64464	NR_145832	100505774	Hs.595909	NR_145832	ENSG00000226833	LOC100505774	-	uncharacterized LOC100505774	ncRNA	0.828051	0.00484315	0.0158664
SOE_1318	peak_14797	chr2	29949480	29952624	+	0		Intergenic	MIRb|SINE|MIR	-29466	NM_004304	238	Hs.654469	NM_004304	ENSG00000171094	ALK	CD246|NBLST3	ALK receptor tyrosine kinase	protein-coding	1.6603	0.00777096	0.0227874
SOE_1319	peak_14799	chr2	29985824	29992645	+	0		Intergenic	Intergenic	-67648	NM_004304	238	Hs.654469	NM_004304	ENSG00000171094	ALK	CD246|NBLST3	ALK receptor tyrosine kinase	protein-coding	2.15516	0.00284344	0.0105832
SOE_1320	peak_14802	chr2	30138492	30140146	+	0		Intergenic	MER57A1|LTR|ERV1	-7688	NM_016061	51646	Hs.515890	NM_016061	ENSG00000119801	YPEL5	CGI-127	yippee like 5	protein-coding	1.35296	0.00607257	0.0188616
SOE_1321	peak_14836	chr2	30884988	30886665	+	0		Intergenic	Intergenic	-78380	NM_144575	92291	Hs.660911	NM_144575	ENSG00000162949	CAPN13	-	calpain 13	protein-coding	1.35046	0.0013337	0.00603014
SOE_1322	peak_14837	chr2	30904624	30905092	+	0		Intergenic	L1PA2|LINE|L1	-97412	NM_144575	92291	Hs.660911	NM_144575	ENSG00000162949	CAPN13	-	calpain 13	protein-coding	1.24334	0.000804443	0.00416154
SOE_1323	peak_14843	chr2	31429278	31431311	+	0		Intergenic	Intergenic	-15552	NM_000379	7498	Hs.250	NM_000379	ENSG00000158125	XDH	XAN1|XO|XOR	xanthine dehydrogenase	protein-coding	1.48934	0.000731165	0.00387147
SOE_1324	peak_14845	chr2	31467153	31468033	+	0		Intergenic	Intergenic	-52851	NM_000379	7498	Hs.250	NM_000379	ENSG00000158125	XDH	XAN1|XO|XOR	xanthine dehydrogenase	protein-coding	2.35658	0.000461109	0.00275259
SOE_1325	peak_14847	chr2	31496919	31497166	+	0		Intergenic	L1P1|LINE|L1	-82300	NM_000379	7498	Hs.250	NM_000379	ENSG00000158125	XDH	XAN1|XO|XOR	xanthine dehydrogenase	protein-coding	1.58196	0.00876553	0.0250414
SOE_1326	peak_14849	chr2	31839500	31840539	+	0		Intergenic	Intergenic	-36039	NR_146994	105374449	Hs.580386	NR_146994	ENSG00000223647	LINC01946	-	long intergenic non-protein coding RNA 1946	ncRNA	1.24517	0.000791953	0.00410495
SOE_1327	peak_14851	chr2	34806108	34806781	+	0		Intergenic	LTR7|LTR|ERV1	128887	NR_126404	104355288	Hs.624529	NR_126404	ENSG00000228262	LINC01320	-	long intergenic non-protein coding RNA 1320	ncRNA	2.47296	0.000376864	0.00237577
SOE_1328	peak_14857	chr2	36277639	36277808	+	0		Intergenic	MLT2B4|LTR|ERVL	77847	NR_037631	100288911	Hs.432924	NR_037631		CRIM1-DT	-	CRIM1 divergent transcript	ncRNA	1.24525	0.00222648	0.00880874
SOE_1329	peak_14923	chr2	38394190	38396637	+	0		Intergenic	Intergenic	-16829	NM_001330462	64225	Hs.594950	NM_022374	ENSG00000119787	ATL2	ARL3IP2|ARL6IP2|aip-2|atlastin2	atlastin GTPase 2	protein-coding	1.11468	0.00411585	0.0140119
SOE_1330	peak_14928	chr2	38417230	38418638	+	0		Intergenic	Intergenic	-13360	NR_146454	100996902	Hs.128280	NR_146454	ENSG00000235009	LINC01883	-	long intergenic non-protein coding RNA 1883	ncRNA	1.19012	0.00356706	0.0125562
SOE_1331	peak_14931	chr2	38435857	38441065	+	0		Intergenic	MIR|SINE|MIR	7167	NR_146454	100996902	Hs.128280	NR_146454	ENSG00000235009	LINC01883	-	long intergenic non-protein coding RNA 1883	ncRNA	0.845784	0.0154672	0.0389033
SOE_1332	peak_14933	chr2	38446239	38451643	+	0		Intergenic	Intergenic	17647	NR_146454	100996902	Hs.128280	NR_146454	ENSG00000235009	LINC01883	-	long intergenic non-protein coding RNA 1883	ncRNA	1.12954	0.00209748	0.00844046
SOE_1333	peak_14946	chr2	38905264	38907664	+	0		Intergenic	Intergenic	-12899	NM_001367623	100271715	Hs.99841	NM_001145451	ENSG00000214694	ARHGEF33	-	Rho guanine nucleotide exchange factor 33	protein-coding	1.37152	0.000422966	0.00258473
SOE_1334	peak_14961	chr2	41898258	41900037	+	0		Intergenic	Charlie8|DNA|hAT-Charlie	21592	NR_033996	388942	Hs.631883	NR_033996	ENSG00000214691	LINC01913	-	long intergenic non-protein coding RNA 1913	ncRNA	1.22152	0.00193926	0.00795267
SOE_1335	peak_14979	chr2	42371528	42372616	+	0		Intergenic	Intergenic	-3115	NM_001319036	9167	Hs.339639	NM_004718	ENSG00000115944	COX7A2L	COX7AR|COX7RP|EB1|SIG81	cytochrome c oxidase subunit 7A2 like	protein-coding	1.36844	0.000858397	0.00435542
SOE_1336	peak_14980	chr2	42419835	42422440	+	0		Intergenic	Intergenic	-52180	NM_001319036	9167	Hs.339639	NM_004718	ENSG00000115944	COX7A2L	COX7AR|COX7RP|EB1|SIG81	cytochrome c oxidase subunit 7A2 like	protein-coding	1.21359	2.92944e-05	0.000401242
SOE_1337	peak_15019	chr2	42989607	42990379	+	0		Intergenic	L1PA3|LINE|L1	49550	NR_110585	102723854	Hs.570165	NR_110585	ENSG00000231826	LINC01819	-	long intergenic non-protein coding RNA 1819	ncRNA	1.78703	0.000309338	0.00205503
SOE_1338	peak_15058	chr2	44958311	44960032	+	0		Intergenic	Intergenic	-17293	NR_103786	100506108	Hs.503113	NR_103785	ENSG00000236502	SIX3-AS1	SIX3OS	SIX3 antisense RNA 1	ncRNA	1.71024	0.0139428	0.0358393
SOE_1339	peak_15059	chr2	45024596	45025749	+	0		Intergenic	Intergenic	-15720	NM_016932	10736	Hs.101937	NM_016932	ENSG00000170577	SIX2	-	SIX homeobox 2	protein-coding	2.02397	0.00260254	0.00989073
SOE_1340	peak_15060	chr2	45064786	45065075	+	0		Intergenic	L1PA2|LINE|L1	-55478	NM_016932	10736	Hs.101937	NM_016932	ENSG00000170577	SIX2	-	SIX homeobox 2	protein-coding	1.42532	0.00430141	0.0144743
SOE_1341	peak_15061	chr2	45075299	45075692	+	0		Intergenic	Intergenic	-66043	NM_016932	10736	Hs.101937	NM_016932	ENSG00000170577	SIX2	-	SIX homeobox 2	protein-coding	1.40758	0.0163471	0.0405634
SOE_1342	peak_15101	chr2	46803971	46805238	+	0		Intergenic	MIR3|SINE|MIR	-12064	NR_034099	388948	Hs.728895	NR_034099	ENSG00000222005	LINC01118	-	long intergenic non-protein coding RNA 1118	ncRNA	0.862522	0.00228241	0.00897674
SOE_1343	peak_15120	chr2	47964303	47964848	+	0		Intergenic	Intergenic	-58782	NM_001190274	80204	Hs.352677	NM_012167	ENSG00000138081	FBXO11	FBX11|IDDFBA|PRMT9|UBR6|UG063H01|VIT1	F-box protein 11	protein-coding	1.50656	0.0179306	0.0436192
SOE_1344	peak_15129	chr2	48306224	48307759	+	0		Intergenic	MLT1O|LTR|ERVL-MaLR	-7691	NM_002158	3344	Hs.468478	NM_002158	ENSG00000170802	FOXN2	HTLF	forkhead box N2	protein-coding	1.17702	0.00316707	0.0115015
SOE_1345	peak_15138	chr2	53353191	53354254	+	0		Intergenic	L1PBa|LINE|L1	-414061	NM_001346127	494143	Hs.585944	NM_001008708	ENSG00000143942	CHAC2	GCG1	ChaC cation transport regulator homolog 2	protein-coding	2.17027	0.000780122	0.00405943
SOE_1346	peak_15142	chr2	53587604	53587825	+	0		Intergenic	L1PA3|LINE|L1	-180069	NM_001346127	494143	Hs.585944	NM_001008708	ENSG00000143942	CHAC2	GCG1	ChaC cation transport regulator homolog 2	protein-coding	1.114	0.00140436	0.00625515
SOE_1347	peak_15168	chr2	55721260	55721799	+	0		Intergenic	Intergenic	-27685	NM_033109	87178	Hs.388733	NM_033109	ENSG00000138035	PNPT1	COXPD13|DFNB70|OLD35|PNPASE|old-35	polyribonucleotide nucleotidyltransferase 1	protein-coding	1.5823	0.00465598	0.0153947
SOE_1348	peak_15169	chr2	55722081	55722574	+	0		Intergenic	Intergenic	-28483	NM_033109	87178	Hs.388733	NM_033109	ENSG00000138035	PNPT1	COXPD13|DFNB70|OLD35|PNPASE|old-35	polyribonucleotide nucleotidyltransferase 1	protein-coding	2.21175	0.00862963	0.0247462
SOE_1349	peak_15170	chr2	55741626	55742401	+	0		Intergenic	L1PA3|LINE|L1	-48169	NM_033109	87178	Hs.388733	NM_033109	ENSG00000138035	PNPT1	COXPD13|DFNB70|OLD35|PNPASE|old-35	polyribonucleotide nucleotidyltransferase 1	protein-coding	2.34238	0.000857457	0.00435217
SOE_1350	peak_15179	chr2	58516427	58517231	+	0		Intergenic	L2a|LINE|L2	-3924	NR_033873	400955	Hs.503210	NR_033873	ENSG00000233723	LINC01122	-	long intergenic non-protein coding RNA 1122	ncRNA	2.00461	0.00383727	0.01327
SOE_1351	peak_15182	chr2	60053084	60054255	+	0		Intergenic	Intergenic	329367	NR_132991	106660609	Hs.565545	NR_132991	ENSG00000228590	MIR4432HG	-	MIR4432 host gene	ncRNA	1.52447	0.000403806	0.00250246
SOE_1352	peak_15183	chr2	60083818	60083878	+	0		Intergenic	L1PA2|LINE|L1	299188	NR_132991	106660609	Hs.565545	NR_132991	ENSG00000228590	MIR4432HG	-	MIR4432 host gene	ncRNA	1.82868	0.00361339	0.0126796
SOE_1353	peak_15185	chr2	60141173	60141884	+	0		Intergenic	L1PA2|LINE|L1	241508	NR_132991	106660609	Hs.565545	NR_132991	ENSG00000228590	MIR4432HG	-	MIR4432 host gene	ncRNA	2.05253	0.00103709	0.00502268
SOE_1354	peak_15188	chr2	60260435	60261713	+	0		Intergenic	Intergenic	121962	NR_132991	106660609	Hs.565545	NR_132991	ENSG00000228590	MIR4432HG	-	MIR4432 host gene	ncRNA	1.40344	0.005398	0.0172791
SOE_1355	peak_15189	chr2	60285952	60286629	+	0		Intergenic	Intergenic	96746	NR_132991	106660609	Hs.565545	NR_132991	ENSG00000228590	MIR4432HG	-	MIR4432 host gene	ncRNA	0.820272	0.00512377	0.0165752
SOE_1356	peak_15190	chr2	60290145	60290506	+	0		Intergenic	Intergenic	92711	NR_132991	106660609	Hs.565545	NR_132991	ENSG00000228590	MIR4432HG	-	MIR4432 host gene	ncRNA	0.874718	0.0131993	0.0343232
SOE_1357	peak_15191	chr2	60294814	60296793	+	0		Intergenic	Intergenic	87233	NR_132991	106660609	Hs.565545	NR_132991	ENSG00000228590	MIR4432HG	-	MIR4432 host gene	ncRNA	1.30806	0.000226287	0.00165304
SOE_1358	peak_15192	chr2	60297342	60298642	+	0		Intergenic	Intergenic	85044	NR_132991	106660609	Hs.565545	NR_132991	ENSG00000228590	MIR4432HG	-	MIR4432 host gene	ncRNA	1.81877	0.000253855	0.0017907
SOE_1359	peak_15194	chr2	60305784	60307942	+	0		Intergenic	Intergenic	76173	NR_132991	106660609	Hs.565545	NR_132991	ENSG00000228590	MIR4432HG	-	MIR4432 host gene	ncRNA	1.98725	7.57784e-05	0.000770463
SOE_1360	peak_15195	chr2	60308446	60310700	+	0		Intergenic	Intergenic	73463	NR_132991	106660609	Hs.565545	NR_132991	ENSG00000228590	MIR4432HG	-	MIR4432 host gene	ncRNA	1.03627	0.0200706	0.04767
SOE_1361	peak_15198	chr2	60350864	60357279	+	0		Intergenic	Intergenic	28965	NR_132991	106660609	Hs.565545	NR_132991	ENSG00000228590	MIR4432HG	-	MIR4432 host gene	ncRNA	1.08994	0.00156505	0.00678139
SOE_1362	peak_15200	chr2	60441459	60443430	+	0		Intergenic	Intergenic	-51069	NR_132992	106660609	Hs.565545	NR_132991	ENSG00000228590	MIR4432HG	-	MIR4432 host gene	ncRNA	1.23345	0.000742398	0.00391202
SOE_1363	peak_15207	chr2	60716923	60718849	+	0		Intergenic	LTR33|LTR|ERVL	-38382	NM_022894	64895	Hs.387471	NM_022894	ENSG00000115421	PAPOLG	-	poly(A) polymerase gamma	protein-coding	1.87379	2.69795e-05	0.000380714
SOE_1364	peak_15208	chr2	60719189	60720218	+	0		Intergenic	U6|snRNA|snRNA	-36565	NM_022894	64895	Hs.387471	NM_022894	ENSG00000115421	PAPOLG	-	poly(A) polymerase gamma	protein-coding	2.46507	4.2334e-05	0.000515319
SOE_1365	peak_15216	chr2	61620316	61621189	+	0		Intergenic	MLT1G|LTR|ERVL-MaLR	-82396	NM_003400	7514	Hs.370770	NM_003400	ENSG00000082898	XPO1	CRM-1|CRM1|emb|exp1	exportin 1	protein-coding	1.42454	2.31426e-05	0.000346942
SOE_1366	peak_15223	chr2	61763295	61763688	+	0		Intergenic	(TA)n|Simple_repeat|Simple_repeat	90569	NM_032180	84140	Hs.440466	NM_032180	ENSG00000170264	FAM161A	RP28	FAM161 centrosomal protein A	protein-coding	0.919008	0.000309595	0.00205503
SOE_1367	peak_15239	chr2	62354290	62356702	+	0		Intergenic	LTR8|LTR|ERV1	139975	NM_001319075	10678	Hs.173203	NM_006577	ENSG00000170340	B3GNT2	3-Gn-T1|3-Gn-T2|B3GN-T2|B3GNT|B3GNT-2|B3GNT1|BETA3GNT|BGNT2|BGnT-2|beta-1|beta3Gn-T1|beta3Gn-T2	UDP-GlcNAc:betaGal beta-1,3-N-acetylglucosaminyltransferase 2	protein-coding	2.19243	0.00085727	0.00435217
SOE_1368	peak_15242	chr2	62422613	62426498	+	0		Intergenic	L3|LINE|CR1	81640	NM_198276	200728	Hs.308028	NM_198276	ENSG00000186889	TMEM17	-	transmembrane protein 17	protein-coding	1.09411	0.00433169	0.0145592
SOE_1369	peak_15244	chr2	62452882	62454587	+	0		Intergenic	Intergenic	52461	NM_198276	200728	Hs.308028	NM_198276	ENSG00000186889	TMEM17	-	transmembrane protein 17	protein-coding	1.21793	0.00162296	0.00697893
SOE_1370	peak_15245	chr2	62456598	62458959	+	0		Intergenic	Intergenic	48417	NM_198276	200728	Hs.308028	NM_198276	ENSG00000186889	TMEM17	-	transmembrane protein 17	protein-coding	0.991925	0.0210853	0.0495384
SOE_1371	peak_15247	chr2	62466363	62470110	+	0		Intergenic	Intergenic	37959	NM_198276	200728	Hs.308028	NM_198276	ENSG00000186889	TMEM17	-	transmembrane protein 17	protein-coding	0.883616	0.0155806	0.0391174
SOE_1372	peak_15253	chr2	62577311	62579979	+	0		Intergenic	Intergenic	-72450	NM_198276	200728	Hs.308028	NM_198276	ENSG00000186889	TMEM17	-	transmembrane protein 17	protein-coding	1.95258	0.000261795	0.00182944
SOE_1373	peak_15270	chr2	64209351	64216833	+	0		Intergenic	Intergenic	-7607	NR_033837	150992	Hs.272318	NR_033837	ENSG00000230923	LINC00309	NCRNA00309	long intergenic non-protein coding RNA 309	ncRNA	1.02637	9.82764e-06	0.000202197
SOE_1374	peak_15280	chr2	64309959	64313427	+	0		Intergenic	Intergenic	-29066	NR_039632	100616265		NR_039632	ENSG00000283222	MIR4433A	MIR4433|hsa-mir-4433a	microRNA 4433a	ncRNA	1.24666	0.00278008	0.0103997
SOE_1375	peak_15284	chr2	64359417	64360763	+	0		Intergenic	Intergenic	-19242	NR_106995	102465833		NR_106995	ENSG00000264297	MIR4433B	hsa-mir-4433b	microRNA 4433b	ncRNA	1.19281	0.00117377	0.00547642
SOE_1376	peak_15294	chr2	64516222	64517152	+	0		Intergenic	L1MC5a|LINE|L1	7468	NR_136167	101927402	Hs.187018	NR_136167	ENSG00000260101	LOC101927402	-	uncharacterized LOC101927402	ncRNA	1.67641	5.78538e-05	0.000638788
SOE_1377	peak_15327	chr2	64875542	64877211	+	0		Intergenic	Intergenic	-12745	NR_110224	101927438	Hs.580313	NR_110224	ENSG00000234572	LINC01800	-	long intergenic non-protein coding RNA 1800	ncRNA	0.863412	0.00162674	0.00699233
SOE_1378	peak_15332	chr2	64950018	64953562	+	0		Intergenic	Intergenic	-19343	NR_036586	400958	Hs.591565	NR_036586		LINC02245	-	long intergenic non-protein coding RNA 2245	ncRNA	1.07304	0.00163186	0.00700768
SOE_1379	peak_15349	chr2	65565619	65567286	+	0		Intergenic	Intergenic	-133853	NM_181784	200734	Hs.59332	NM_181784	ENSG00000198369	SPRED2	Spred-2	sprouty related EVH1 domain containing 2	protein-coding	1.65295	2.05903e-05	0.000324796
SOE_1380	peak_15350	chr2	65567814	65568682	+	0		Intergenic	L1PA15|LINE|L1	-135649	NM_181784	200734	Hs.59332	NM_181784	ENSG00000198369	SPRED2	Spred-2	sprouty related EVH1 domain containing 2	protein-coding	0.960982	0.00799437	0.0232979
SOE_1381	peak_15351	chr2	65576322	65577859	+	0		Intergenic	L2b|LINE|L2	-144491	NM_181784	200734	Hs.59332	NM_181784	ENSG00000198369	SPRED2	Spred-2	sprouty related EVH1 domain containing 2	protein-coding	0.759095	0.0075514	0.0223041
SOE_1382	peak_15360	chr2	65985264	65987528	+	0		Intergenic	L1MC5|LINE|L1	371932	NR_039938	100616464		NR_039938	ENSG00000264525	MIR4778	-	microRNA 4778	ncRNA	2.40134	0.00572997	0.0180754
SOE_1383	peak_15370	chr2	66342884	66344755	+	0		Intergenic	Intergenic	14509	NR_039938	100616464		NR_039938	ENSG00000264525	MIR4778	-	microRNA 4778	ncRNA	1.70201	0.00605987	0.0188444
SOE_1384	peak_15371	chr2	66345251	66347178	+	0		Intergenic	Intergenic	12114	NR_039938	100616464		NR_039938	ENSG00000264525	MIR4778	-	microRNA 4778	ncRNA	1.88336	0.0191155	0.0458684
SOE_1385	peak_15373	chr2	66728922	66730048	+	0		Intergenic	Intergenic	-26258	NR_110264	101927577	Hs.380543	NR_110264	ENSG00000237179	LINC01797	-	long intergenic non-protein coding RNA 1797	ncRNA	1.19674	0.00480858	0.0157788
SOE_1386	peak_15375	chr2	66730760	66730999	+	0		Intergenic	Intergenic	-27652	NR_110264	101927577	Hs.380543	NR_110264	ENSG00000237179	LINC01797	-	long intergenic non-protein coding RNA 1797	ncRNA	1.32851	0.00631959	0.0194518
SOE_1387	peak_15382	chr2	67445638	67447600	+	0		Intergenic	Intergenic	49286	NM_019002	54465	Hs.353022	NM_019002	ENSG00000143971	ETAA1	ETAA16	ETAA1 activator of ATR kinase	protein-coding	0.757903	0.0125465	0.0329598
SOE_1388	peak_15383	chr2	67448583	67449552	+	0		Intergenic	Intergenic	51734	NM_019002	54465	Hs.353022	NM_019002	ENSG00000143971	ETAA1	ETAA16	ETAA1 activator of ATR kinase	protein-coding	1.23511	0.0188514	0.045422
SOE_1389	peak_15384	chr2	67450036	67452279	+	0		Intergenic	MER21B|LTR|ERVL	53824	NM_019002	54465	Hs.353022	NM_019002	ENSG00000143971	ETAA1	ETAA16	ETAA1 activator of ATR kinase	protein-coding	1.79124	6.585e-05	0.00069746
SOE_1390	peak_15386	chr2	67457503	67457693	+	0		Intergenic	Intergenic	60265	NM_019002	54465	Hs.353022	NM_019002	ENSG00000143971	ETAA1	ETAA16	ETAA1 activator of ATR kinase	protein-coding	1.37094	0.00138578	0.00620024
SOE_1391	peak_15387	chr2	67458064	67458426	+	0		Intergenic	AluSx1|SINE|Alu	60912	NM_019002	54465	Hs.353022	NM_019002	ENSG00000143971	ETAA1	ETAA16	ETAA1 activator of ATR kinase	protein-coding	1.84622	0.000414984	0.00255415
SOE_1392	peak_15388	chr2	67462041	67466452	+	0		Intergenic	Intergenic	66913	NM_019002	54465	Hs.353022	NM_019002	ENSG00000143971	ETAA1	ETAA16	ETAA1 activator of ATR kinase	protein-coding	2.09272	5.4533e-06	0.000143951
SOE_1393	peak_15392	chr2	67513940	67514519	+	0		Intergenic	Intergenic	116896	NM_019002	54465	Hs.353022	NM_019002	ENSG00000143971	ETAA1	ETAA16	ETAA1 activator of ATR kinase	protein-coding	1.11203	0.00532933	0.0170851
SOE_1394	peak_15393	chr2	67515269	67515497	+	0		Intergenic	Intergenic	118050	NM_019002	54465	Hs.353022	NM_019002	ENSG00000143971	ETAA1	ETAA16	ETAA1 activator of ATR kinase	protein-coding	1.27845	0.00571465	0.0180414
SOE_1395	peak_15394	chr2	67515652	67517763	+	0		Intergenic	Intergenic	119374	NM_019002	54465	Hs.353022	NM_019002	ENSG00000143971	ETAA1	ETAA16	ETAA1 activator of ATR kinase	protein-coding	0.922941	0.0200635	0.0476602
SOE_1396	peak_15397	chr2	67527799	67529012	+	0		Intergenic	L1MC1|LINE|L1	131072	NM_019002	54465	Hs.353022	NM_019002	ENSG00000143971	ETAA1	ETAA16	ETAA1 activator of ATR kinase	protein-coding	1.42626	0.00752759	0.0222565
SOE_1397	peak_15409	chr2	67761452	67761995	+	0		Intergenic	Intergenic	63839	NR_110271	101927701	Hs.348697	NR_110271	ENSG00000237013	LINC01812	-	long intergenic non-protein coding RNA 1812	ncRNA	1.76863	0.000425425	0.00259426
SOE_1398	peak_15410	chr2	67845782	67846979	+	0		Intergenic	Intergenic	-20818	NR_110271	101927701	Hs.348697	NR_110271	ENSG00000237013	LINC01812	-	long intergenic non-protein coding RNA 1812	ncRNA	0.833437	0.00403305	0.0137937
SOE_1399	peak_15415	chr2	67964765	67965132	+	0		Intergenic	MLT1G|LTR|ERVL-MaLR	98056	NM_001190265	10438	Hs.602900	NM_006333	ENSG00000197223	C1D	LRP1|Rrp47|SUN-CoR|SUNCOR|hC1D	C1D nuclear receptor corepressor	protein-coding	1.16086	0.0189842	0.0456432
SOE_1400	peak_15418	chr2	67996569	67998906	+	0		Intergenic	Intergenic	65267	NM_001190265	10438	Hs.602900	NM_006333	ENSG00000197223	C1D	LRP1|Rrp47|SUN-CoR|SUNCOR|hC1D	C1D nuclear receptor corepressor	protein-coding	1.4728	0.0174785	0.0427455
SOE_1401	peak_15439	chr2	68906750	68910063	+	0		Intergenic	Intergenic	-37009	NM_014482	27302	Hs.158317	NM_014482	ENSG00000163217	BMP10	-	bone morphogenetic protein 10	protein-coding	1.05178	4.64367e-06	0.000130823
SOE_1402	peak_15459	chr2	70145947	70147676	+	0		Intergenic	AluSc|SINE|Alu	-21495	NR_024444	100133985	Hs.135528	NR_024444	ENSG00000231327	LINC01816	-	long intergenic non-protein coding RNA 1816	ncRNA	0.829581	0.0148792	0.0377628
SOE_1403	peak_15460	chr2	70195671	70196447	+	0		Intergenic	L1MEd|LINE|L1	-5040	NR_145967	54980	Hs.720049	NM_017880	ENSG00000115998	C2orf42	-	chromosome 2 open reading frame 42	protein-coding	0.910763	0.0192945	0.0461943
SOE_1404	peak_15462	chr2	70327541	70330499	+	0		Intergenic	Intergenic	-26953	NM_032822	84908	Hs.516077	NM_032822	ENSG00000035141	FAM136A	-	family with sequence similarity 136 member A	protein-coding	0.994596	0.0104967	0.0286973
SOE_1405	peak_15465	chr2	70380894	70381218	+	0		Intergenic	L1MB8|LINE|L1	-78989	NM_032822	84908	Hs.516077	NM_032822	ENSG00000035141	FAM136A	-	family with sequence similarity 136 member A	protein-coding	1.05654	0.00638009	0.0195929
SOE_1406	peak_15467	chr2	70402369	70405294	+	0		Intergenic	L1PB1|LINE|L1	77809	NR_046798	100874273	Hs.682157	NR_046798	ENSG00000224606	TGFA-IT1	-	TGFA intronic transcript 1	ncRNA	2.26199	0.000132216	0.00112323
SOE_1407	peak_15468	chr2	70418372	70421908	+	0		Intergenic	Intergenic	61500	NR_046798	100874273	Hs.682157	NR_046798	ENSG00000224606	TGFA-IT1	-	TGFA intronic transcript 1	ncRNA	1.51767	0.00129827	0.00591042
SOE_1408	peak_15469	chr2	70425293	70426652	+	0		Intergenic	Intergenic	55668	NR_046798	100874273	Hs.682157	NR_046798	ENSG00000224606	TGFA-IT1	-	TGFA intronic transcript 1	ncRNA	1.14338	0.0109434	0.0296756
SOE_1409	peak_15471	chr2	70568946	70570831	+	0		Intergenic	Intergenic	-16062	NM_001099691	7039	Hs.170009	NM_003236	ENSG00000163235	TGFA	TFGA	transforming growth factor alpha	protein-coding	1.42551	0.000950116	0.00469391
SOE_1410	peak_15477	chr2	71049402	71050586	+	0		Intergenic	HERVE-int|LTR|ERV1	-18302	NM_001330426	55577	Hs.7036	NM_017567	ENSG00000124357	NAGK	GNK|HSA242910	N-acetylglucosamine kinase	protein-coding	0.932579	0.0102133	0.0280825
SOE_1411	peak_15480	chr2	71100706	71102584	+	0		Intergenic	MLT1L|LTR|ERVL-MaLR	28584	NM_032601	84693	Hs.94949	NM_032601	ENSG00000124370	MCEE	GLOD2	methylmalonyl-CoA epimerase	protein-coding	0.89777	0.00376593	0.0130889
SOE_1412	peak_15496	chr2	72828327	72829110	+	0		Intergenic	AluSx1|SINE|Alu	-2685	NR_135774	23233	Hs.303454	NM_015189	ENSG00000144036	EXOC6B	SEC15B|SEC15L2|SEMDJL3	exocyst complex component 6B	protein-coding	2.00983	9.84965e-06	0.000202197
SOE_1413	peak_15505	chr2	74187835	74188745	+	0		Intergenic	LTR27C|LTR|ERV1	-9411	NM_018221	55233	Hs.602092	NM_018221	ENSG00000114978	MOB1A	C2orf6|MATS1|MOB1|MOBK1B|MOBKL1B|Mob4B	MOB kinase activator 1A	protein-coding	0.797528	0.000588456	0.00329398
SOE_1414	peak_15514	chr2	74733976	74736031	+	0		Intergenic	Intergenic	80756	NM_004263	10505	Hs.25887	NM_004263	ENSG00000135622	SEMA4F	M-SEMA|PRO2353|S4F|SEMAM|SEMAW|m-Sema-M	ssemaphorin 4F	protein-coding	1.65847	0.00151444	0.00661834
SOE_1415	peak_15516	chr2	74739623	74744093	+	0		Intergenic	L2|LINE|L2	87611	NM_004263	10505	Hs.25887	NM_004263	ENSG00000135622	SEMA4F	M-SEMA|PRO2353|S4F|SEMAM|SEMAW|m-Sema-M	ssemaphorin 4F	protein-coding	1.32104	1.27785e-05	0.000238446
SOE_1416	peak_15517	chr2	74745462	74747931	+	0		Intergenic	Intergenic	-85959	NM_000189	3099	Hs.406266	NM_000189	ENSG00000159399	HK2	HKII|HXK2	hexokinase 2	protein-coding	0.985803	0.00674736	0.0204412
SOE_1417	peak_15534	chr2	83952541	83952789	+	0		Intergenic	AluSx1|SINE|Alu	-338017	NR_003663	388965	Hs.664098	NM_001013648		FUNDC2P2	-	FUN14 domain containing 2 pseudogene 2	pseudo	1.85184	0.00222736	0.00881112
SOE_1418	peak_15546	chr2	84945165	84947474	+	0		Intergenic	Intergenic	-24842	NM_020122	56888	Hs.654968	NM_020122	ENSG00000176407	KCMF1	DEBT91|FIGC|PCMF|ZZZ1	potassium channel modulatory factor 1	protein-coding	1.28396	1.93275e-05	0.000311222
SOE_1419	peak_15547	chr2	84957632	84960243	+	0		Intergenic	Intergenic	-12224	NM_020122	56888	Hs.654968	NM_020122	ENSG00000176407	KCMF1	DEBT91|FIGC|PCMF|ZZZ1	potassium channel modulatory factor 1	protein-coding	1.20311	0.000147563	0.00121411
SOE_1420	peak_15548	chr2	85091901	85092328	+	0		Intergenic	Helitron3Na_Mam|RC|Helitron	-24767	NR_146453	100996478	Hs.434398	NR_146453	ENSG00000260840	LINC01964	-	long intergenic non-protein coding RNA 1964	ncRNA	1.06212	0.0206416	0.0487269
SOE_1421	peak_15651	chr2	87658885	87663885	+	0		Intergenic	MER30|DNA|hAT-Charlie	31625	NR_039636	100616341		NR_039636	ENSG00000266139	MIR4435-2	mir-4435-2	microRNA 4435-2	ncRNA	1.06389	0.00331761	0.011893
SOE_1422	peak_15666	chr2	88330508	88331119	+	0		Intergenic	AluSx1|SINE|Alu	121880	NM_001135649	344167	Hs.131262	NM_001135649	ENSG00000214336	FOXI3	-	forkhead box I3	protein-coding	2.10478	0.000195313	0.00148294
SOE_1423	peak_15678	chr2	95259587	95260891	+	0		Intergenic	Intergenic	-14210	NM_001165977	150696	Hs.437376	NM_144707	ENSG00000155066	PROM2	PROML2	prominin 2	protein-coding	1.31982	0.00319457	0.0115696
SOE_1424	peak_15693	chr2	96090990	96093835	+	0		Intergenic	MIRb|SINE|MIR	24159	NM_000682	151	Hs.247686	NM_000682	ENSG00000274286	ADRA2B	ADRA2L1|ADRA2RL1|ADRARL1|ALPHA2BAR|FAME2|alpha-2BAR	adrenoceptor alpha 2B	protein-coding	1.67398	0.00793422	0.0231705
SOE_1425	peak_15718	chr2	97754133	97755768	+	0		Intergenic	Intergenic	20544	NM_207519	7535	Hs.234569	NM_001079	ENSG00000115085	ZAP70	ADMIO2|IMD48|SRK|STCD|STD|TZK|ZAP-70	zeta chain of T cell receptor associated protein kinase 70	protein-coding	1.20204	0.00151767	0.00663045
SOE_1426	peak_15745	chr2	101184252	101188002	+	0		Intergenic	LTR2|LTR|ERV1	34467	NR_135594	100506286	Hs.679790	NR_135594	ENSG00000272902	TBC1D8-AS1	-	TBC1 domain family member 8 antisense RNA 1	ncRNA	1.23916	0.00409537	0.0139692
SOE_1427	peak_15756	chr2	101395310	101397007	+	0		Intergenic	MER73|LTR|ERVL	-8655	NM_153836	200407	Hs.732289	NM_153836	ENSG00000175874	CREG2	-	cellular repressor of E1A stimulated genes 2	protein-coding	1.87967	2.11167e-08	1.20226e-05
SOE_1428	peak_15791	chr2	102539811	102542473	+	0		Intergenic	Intergenic	67916	NM_001011552	389015	Hs.447686	NM_001011552	ENSG00000180251	SLC9A4	NHE4	solute carrier family 9 member A4	protein-coding	2.22679	0.000714308	0.00380131
SOE_1429	peak_15792	chr2	102571598	102571839	+	0		Intergenic	L1HS|LINE|L1	-47835	NM_003048	6549	Hs.250083	NM_003048	ENSG00000115616	SLC9A2	NHE2	solute carrier family 9 member A2	protein-coding	1.08178	0.00605763	0.0188414
SOE_1430	peak_15794	chr2	102585171	102587583	+	0		Intergenic	Intergenic	-33176	NM_003048	6549	Hs.250083	NM_003048	ENSG00000115616	SLC9A2	NHE2	solute carrier family 9 member A2	protein-coding	2.2601	0.000207534	0.00154576
SOE_1431	peak_15795	chr2	102587667	102588326	+	0		Intergenic	L1MA3|LINE|L1	-31557	NM_003048	6549	Hs.250083	NM_003048	ENSG00000115616	SLC9A2	NHE2	solute carrier family 9 member A2	protein-coding	1.3907	0.0140144	0.0359766
SOE_1432	peak_15797	chr2	102603851	102607692	+	0		Intergenic	Intergenic	-13782	NM_003048	6549	Hs.250083	NM_003048	ENSG00000115616	SLC9A2	NHE2	solute carrier family 9 member A2	protein-coding	1.23388	0.00546241	0.01745
SOE_1433	peak_15829	chr2	109054184	109054922	+	0		Intergenic	AluSc|SINE|Alu	-65333	NM_022336	10913	Hs.171971	NM_022336	ENSG00000135960	EDAR	DL|ECTD10A|ECTD10B|ED1R|ED3|ED5|EDA-A1R|EDA1R|EDA3|HRM1	ectodysplasin A receptor	protein-coding	1.42912	0.00669109	0.0203192
SOE_1434	peak_15830	chr2	109069125	109071247	+	0		Intergenic	L2a|LINE|L2	-59019	NM_001099289	344558	Hs.171244	NM_001099289	ENSG00000172985	SH3RF3	POSH2|SH3MD4	SH3 domain containing ring finger 3	protein-coding	2.13123	0.000507702	0.00294969
SOE_1435	peak_15841	chr2	109662761	109664747	+	0		Intergenic	Intergenic	49390	NM_023016	65124	Hs.355455	NM_023016	ENSG00000198142	SOWAHC	ANKRD57|C2orf26	sosondowah ankyrin repeat domain family member C	protein-coding	1.24082	0.000460422	0.00275005
SOE_1436	peak_15851	chr2	109719592	109722753	+	0		Intergenic	Intergenic	-71586	NM_001037866	729540	Hs.535589	NM_001037866	ENSG00000183054	RGPD6	RGP6|RGPD7|RanBP2L1|RanBP2L2	RANBP2 like and GRIP domain containing 6	protein-coding	1.41429	0.00125516	0.00576796
SOE_1437	peak_15869	chr2	111545551	111547247	+	0		Intergenic	Intergenic	-51238	NR_136161	541471	Hs.560805	NR_015395	ENSG00000172965	MIR4435-2HG	AGD2|LINC00978|MIR4435-1HG|MORRBID|lncRNA-AWPPH	MIR4435-2 host gene	ncRNA	0.782619	0.000723516	0.00383995
SOE_1438	peak_15874	chr2	111639278	111643504	+	0		Intergenic	Intergenic	129743	NR_039928	100616370		NR_039928	ENSG00000264793	MIR4771-1	-	microRNA 4771-1	ncRNA	1.41973	9.13225e-05	0.000873886
SOE_1439	peak_15884	chr2	111697759	111707514	+	0		Intergenic	Intergenic	68498	NR_039928	100616370		NR_039928	ENSG00000264793	MIR4771-1	-	microRNA 4771-1	ncRNA	1.10403	2.20708e-08	1.20658e-05
SOE_1440	peak_15908	chr2	112793124	112796756	+	0		Intergenic	Intergenic	-9542	NM_000575	3552	Hs.1722	NM_000575	ENSG00000115008	IL1A	IL-1A|IL1|IL1-ALPHA|IL1F1	interleukin 1 alpha	protein-coding	0.906513	0.0112176	0.0302588
SOE_1441	peak_15909	chr2	112804233	112806368	+	0		Intergenic	LTR88b|LTR|Gypsy?	-19902	NM_000575	3552	Hs.1722	NM_000575	ENSG00000115008	IL1A	IL-1A|IL1|IL1-ALPHA|IL1F1	interleukin 1 alpha	protein-coding	1.03824	0.00240288	0.00931609
SOE_1442	peak_15912	chr2	112867518	112870211	+	0		Intergenic	Intergenic	-32085	NM_000576	3553	Hs.126256	NM_000576	ENSG00000125538	IL1B	IL-1|IL1-BETA|IL1F2	interleukin 1 beta	protein-coding	0.795076	0.000632871	0.00347162
SOE_1443	peak_15919	chr2	113084251	113086318	+	0		Intergenic	L2b|LINE|L2	12966	NM_032556	84639	Hs.306974	NM_032556	ENSG00000136697	IL1F10	FIL1-theta|FKSG75|IL-1HY2|IL-38|IL1-theta|IL1HY2	interleukin 1 family member 10	protein-coding	1.10093	0.00231012	0.0090527
SOE_1444	peak_15946	chr2	113801479	113802943	+	0		Intergenic	Intergenic	-45569	NM_025181	80255	Hs.355655	NM_025181	ENSG00000115084	SLC35F5	-	solute carrier family 35 member F5	protein-coding	1.70535	0.00225835	0.00890927
SOE_1445	peak_15948	chr2	117804245	117804558	+	0		Intergenic	L1PA3|LINE|L1	-10290	NM_006773	8886	Hs.744922	NM_006773	ENSG00000088205	DDX18	Has1|MrDb	DEAD-box helicase 18	protein-coding	0.853996	0.00122238	0.00565171
SOE_1446	peak_15956	chr2	118310415	118310671	+	0		Intergenic	Intergenic	-124157	NR_144530	100506797	Hs.116176	NR_144530	ENSG00000226856	THORLNC	THOR	testis associated oncogenic lncRNA	ncRNA	1.17929	0.00272822	0.0102694
SOE_1447	peak_15959	chr2	118386124	118389688	+	0		Intergenic	Intergenic	-201520	NR_144530	100506797	Hs.116176	NR_144530	ENSG00000226856	THORLNC	THOR	testis associated oncogenic lncRNA	ncRNA	2.28657	0.00908382	0.0257099
SOE_1448	peak_15961	chr2	118429989	118431445	+	0		Intergenic	Intergenic	172249	NR_110272	101927709	Hs.274529	NR_110272		LOC101927709	-	uncharacterized LOC101927709	ncRNA	1.7017	0.0195642	0.046726
SOE_1449	peak_15981	chr2	120298162	120301693	+	0		Intergenic	AluJr|SINE|Alu	-46209	NM_002193	3625	Hs.1735	NM_002193	ENSG00000163083	INHBB	-	inhibin subunit beta B	protein-coding	1.63661	0.00144168	0.00638462
SOE_1450	peak_16039	chr2	128260528	128262255	+	0		Intergenic	Intergenic	57477	NM_004807	9394	Hs.512841	NM_004807	ENSG00000136720	HS6ST1	HH15|HS6ST	heparan sulfate 6-O-sulfotransferase 1	protein-coding	1.02225	0.00964359	0.0269196
SOE_1451	peak_16058	chr2	128804835	128806143	+	0		Intergenic	MER68|LTR|ERVL	-59111	NR_110278	101927881	Hs.570247	NR_110278		LOC101927881	-	uncharacterized LOC101927881	ncRNA	1.23111	0.000257756	0.00181057
SOE_1452	peak_16059	chr2	128808722	128809028	+	0		Intergenic	L1MD2|LINE|L1	-55725	NR_110278	101927881	Hs.570247	NR_110278		LOC101927881	-	uncharacterized LOC101927881	ncRNA	1.19333	2.42074e-05	0.000356195
SOE_1453	peak_16061	chr2	128985517	128987872	+	0		Intergenic	Intergenic	122094	NR_110278	101927881	Hs.570247	NR_110278		LOC101927881	-	uncharacterized LOC101927881	ncRNA	1.3703	0.00743335	0.0220436
SOE_1454	peak_16063	chr2	129055563	129056278	+	0		Intergenic	Intergenic	191320	NR_110278	101927881	Hs.570247	NR_110278		LOC101927881	-	uncharacterized LOC101927881	ncRNA	0.778095	0.0115313	0.030929
SOE_1455	peak_16064	chr2	129056585	129057325	+	0		Intergenic	Intergenic	192355	NR_110278	101927881	Hs.570247	NR_110278		LOC101927881	-	uncharacterized LOC101927881	ncRNA	1.57317	0.00191015	0.0078683
SOE_1456	peak_16067	chr2	129060565	129061714	+	0		Intergenic	L1MC3|LINE|L1	196539	NR_110278	101927881	Hs.570247	NR_110278		LOC101927881	-	uncharacterized LOC101927881	ncRNA	0.910777	0.013806	0.0355628
SOE_1457	peak_16070	chr2	129416615	129417139	+	0		Intergenic	L1HS|LINE|L1	-142986	NR_122042	151121	Hs.531687	NM_001033657	ENSG00000204460	LINC01854	-	long intergenic non-protein coding RNA 1854	ncRNA	1.23253	0.00623471	0.019254
SOE_1458	peak_16072	chr2	129686627	129686949	+	0		Intergenic	L1HS|LINE|L1	190703	NR_149127	105373615		NR_149127		LINC02572	-	long intergenic non-protein coding RNA 2572	ncRNA	1.70609	0.0043764	0.0146737
SOE_1459	peak_16074	chr2	130252864	130254375	+	0		Intergenic	AluSq2|SINE|Alu	-55180	NM_207312	112714	Hs.433336	NM_207312	ENSG00000152086	TUBA3E	-	tubulin alpha 3e	protein-coding	3.03036	0.000461063	0.00275259
SOE_1460	peak_16076	chr2	130327378	130329455	+	0		Intergenic	LTR12D|LTR|ERV1	13692	NM_001321119	84317	Hs.104203	NM_032357	ENSG00000136710	CCDC115	CDG2O|ccp1	coiled-coil domain containing 115	protein-coding	2.17793	3.11904e-06	0.000106275
SOE_1461	peak_16082	chr2	130806942	130810051	+	0		Intergenic	Intergenic	-28418	NM_001367493	50649	Hs.469935	NM_015320	ENSG00000136002	ARHGEF4	ASEF|ASEF1|GEF4|SMIM39|STM6	Rho guanine nucleotide exchange factor 4	protein-coding	2.11261	0.000190026	0.00145393
SOE_1462	peak_16084	chr2	130823328	130825487	+	0		Intergenic	Intergenic	-12507	NM_001367493	50649	Hs.469935	NM_015320	ENSG00000136002	ARHGEF4	ASEF|ASEF1|GEF4|SMIM39|STM6	Rho guanine nucleotide exchange factor 4	protein-coding	1.16943	1.14627e-05	0.000223326
SOE_1463	peak_16085	chr2	130827367	130827895	+	0		Intergenic	Intergenic	-9283	NM_001367493	50649	Hs.469935	NM_015320	ENSG00000136002	ARHGEF4	ASEF|ASEF1|GEF4|SMIM39|STM6	Rho guanine nucleotide exchange factor 4	protein-coding	0.903948	0.0159488	0.0398244
SOE_1464	peak_16088	chr2	131668146	131670158	+	0		Intergenic	LTR4|LTR|ERV1	-13347	NR_149016	29798	Hs.635289	NM_013310		C2orf27A	C2orf27|C2orf27B	chromosome 2 open reading frame 27A	protein-coding	1.02599	0.0013649	0.0061305
SOE_1465	peak_16090	chr2	132268001	132268476	+	0		Intergenic	Intergenic	-10205	NR_027020	554226	Hs.380689	NM_001358416	ENSG00000163046	ANKRD30BL	ANKRD30BP3|NCRNA00164	ankyrin repeat domain 30B like	protein-coding	1.61642	0.00341156	0.0121379
SOE_1466	peak_16149	chr2	142862909	142864686	+	0		Intergenic	MamRTE1|LINE|RTE-BovB	-13867	NM_003937	8942	Hs.470126	NM_003937	ENSG00000115919	KYNU	KYNUU|VCRL2	kynureninase	protein-coding	0.858398	0.0159936	0.0399203
SOE_1467	peak_16150	chr2	142865344	142869938	+	0		Intergenic	Intergenic	-10023	NM_003937	8942	Hs.470126	NM_003937	ENSG00000115919	KYNU	KYNUU|VCRL2	kynureninase	protein-coding	0.754194	0.00745231	0.0220875
SOE_1468	peak_16151	chr2	142871565	142874244	+	0		Intergenic	Intergenic	-4760	NM_003937	8942	Hs.470126	NM_003937	ENSG00000115919	KYNU	KYNUU|VCRL2	kynureninase	protein-coding	0.902601	0.00415101	0.0140953
SOE_1469	peak_16152	chr2	142874757	142875372	+	0		Intergenic	Intergenic	-2600	NM_003937	8942	Hs.470126	NM_003937	ENSG00000115919	KYNU	KYNUU|VCRL2	kynureninase	protein-coding	0.866883	0.00781284	0.0228887
SOE_1470	peak_16160	chr2	143901252	143901381	+	0		Intergenic	MER39|LTR|ERV1	-35751	NR_110237	101928386	Hs.668251	NR_110237	ENSG00000232377	LOC101928386	-	uncharacterized LOC101928386	ncRNA	0.809224	0.00569316	0.0179933
SOE_1471	peak_16185	chr2	147696018	147696423	+	0		Intergenic	Intergenic	-148297	NM_001278579	92	Hs.470174	NM_001616	ENSG00000121989	ACVR2A	ACTRII|ACVR2	activin A receptor type 2A	protein-coding	1.21498	0.000919296	0.00457873
SOE_1472	peak_16190	chr2	149027685	149028618	+	0		Intergenic	Intergenic	-10316	NM_001317005	130576	Hs.357567	NM_177964	ENSG00000150556	LYPD6B	CT116|LYPD7	LY6/PLAUR domain containing 6B	protein-coding	1.35401	0.00123332	0.00569233
SOE_1473	peak_16193	chr2	149507286	149508030	+	0		Intergenic	Intergenic	-79700	NR_110240	101929231	Hs.5324	NR_110240	ENSG00000231969	LOC101929231	-	uncharacterized LOC101929231	ncRNA	1.17035	0.00473919	0.0156113
SOE_1474	peak_16198	chr2	150133597	150134610	+	0		Intergenic	Intergenic	122904	NR_146972	105373683		NR_146972	ENSG00000231420	LINC01817	-	long intergenic non-protein coding RNA 1817	ncRNA	1.08436	0.000171	0.00134736
SOE_1475	peak_16199	chr2	150136480	150137601	+	0		Intergenic	Intergenic	119967	NR_146972	105373683		NR_146972	ENSG00000231420	LINC01817	-	long intergenic non-protein coding RNA 1817	ncRNA	0.992715	0.000189315	0.00145095
SOE_1476	peak_16207	chr2	150519543	150522482	+	0		Intergenic	Intergenic	-33317	NM_005168	390	Hs.6838	NM_005168	ENSG00000115963	RND3	ARHE|Rho8|RhoE|memB	Rho family GTPase 3	protein-coding	1.51673	0.000202871	0.00152139
SOE_1477	peak_16208	chr2	150525580	150527499	+	0		Intergenic	Intergenic	-38844	NM_005168	390	Hs.6838	NM_005168	ENSG00000115963	RND3	ARHE|Rho8|RhoE|memB	Rho family GTPase 3	protein-coding	1.45539	2.84593e-05	0.000393542
SOE_1478	peak_16209	chr2	150528045	150530152	+	0		Intergenic	Intergenic	-41403	NM_005168	390	Hs.6838	NM_005168	ENSG00000115963	RND3	ARHE|Rho8|RhoE|memB	Rho family GTPase 3	protein-coding	1.40384	4.29094e-07	3.84512e-05
SOE_1479	peak_16216	chr2	151055322	151056736	+	0		Intergenic	Arthur1B|DNA|hAT-Tip100	205834	NM_198557	375287	Hs.302442	NM_198557	ENSG00000184898	RBM43	C2orf38	RNA binding motif protein 43	protein-coding	1.4987	4.252e-05	0.000516305
SOE_1480	peak_16217	chr2	151056808	151058159	+	0		Intergenic	Intergenic	204380	NM_198557	375287	Hs.302442	NM_198557	ENSG00000184898	RBM43	C2orf38	RNA binding motif protein 43	protein-coding	1.53152	2.58103e-05	0.00037031
SOE_1481	peak_16223	chr2	153059200	153060512	+	0		Intergenic	L2|LINE|L2	341219	NM_001350068	151188	Hs.643580	NM_152522	ENSG00000177917	ARL6IP6	AIP-6|AIP6|PFAAP1	ADP ribosylation factor like GTPase 6 interacting protein 6	protein-coding	1.42894	0.000714319	0.00380131
SOE_1482	peak_16224	chr2	153404878	153405215	+	0		Intergenic	Intergenic	73716	NM_019845	56475	Hs.100890	NM_019845	ENSG00000177519	RPRM	REPRIMO	reprimo, TP53 dependent G2 arrest mediator homolog	protein-coding	1.60388	0.000830834	0.0042571
SOE_1483	peak_16225	chr2	153592990	153593443	+	0		Intergenic	L1PBa1|LINE|L1	-114454	NM_019845	56475	Hs.100890	NM_019845	ENSG00000177519	RPRM	REPRIMO	reprimo, TP53 dependent G2 arrest mediator homolog	protein-coding	2.43846	0.000421912	0.00258077
SOE_1484	peak_16234	chr2	157235469	157237441	+	0		Intergenic	Intergenic	-21250	NM_014568	11227	Hs.269027	NM_014568	ENSG00000136542	GALNT5	GALNAC-T5|GALNACT5	polypeptide N-acetylgalactosaminyltransferase 5	protein-coding	1.28333	0.00313249	0.0114112
SOE_1485	peak_16235	chr2	157245113	157247929	+	0		Intergenic	Intergenic	-11184	NM_014568	11227	Hs.269027	NM_014568	ENSG00000136542	GALNT5	GALNAC-T5|GALNACT5	polypeptide N-acetylgalactosaminyltransferase 5	protein-coding	1.49421	0.000421824	0.00258077
SOE_1486	peak_16245	chr2	157880566	157881906	+	0		Intergenic	Intergenic	-4906	NM_001111067	90	Hs.470316	NM_001105	ENSG00000115170	ACVR1	ACTRI|ACVR1A|ACVRLK2|ALK2|FOP|SKR1|TSRI	activin A receptor type 1	protein-coding	0.772059	0.00128505	0.00586369
SOE_1487	peak_16246	chr2	157894639	157895204	+	0		Intergenic	Intergenic	-18591	NM_001111067	90	Hs.470316	NM_001105	ENSG00000115170	ACVR1	ACTRI|ACVR1A|ACVRLK2|ALK2|FOP|SKR1|TSRI	activin A receptor type 1	protein-coding	0.803653	0.00894739	0.0254259
SOE_1488	peak_16252	chr2	158755382	158756172	+	0		Intergenic	Intergenic	-20775	NR_135242	100129029	Hs.630724	NR_135242	ENSG00000204380	PKP4-AS1	-	PKP4 antisense RNA 1	ncRNA	1.10263	0.000594737	0.00331919
SOE_1489	peak_16253	chr2	158760920	158763110	+	0		Intergenic	Intergenic	-27013	NR_135242	100129029	Hs.630724	NR_135242	ENSG00000204380	PKP4-AS1	-	PKP4 antisense RNA 1	ncRNA	2.19039	1.88184e-05	0.000305607
SOE_1490	peak_16254	chr2	158781051	158785083	+	0		Intergenic	AluY|SINE|Alu	-12250	NM_001017920	92196	Hs.59761	NM_001017920	ENSG00000163331	DAPL1	-	death associated protein like 1	protein-coding	2.49138	6.96502e-09	1.0551e-05
SOE_1491	peak_16259	chr2	158892155	158895078	+	0		Intergenic	L2c|LINE|L2	-75018	NM_001350065	85461	Hs.61590	NM_033394	ENSG00000115183	TANC1	ROLSB|TANC	tetratricopeptide repeat, ankyrin repeat and coiled-coil containing 1	protein-coding	1.31409	0.000434122	0.00263061
SOE_1492	peak_16265	chr2	160090936	160091857	+	0		Intergenic	Intergenic	-28781	NM_001007267	22925	Hs.410477	NM_007366	ENSG00000153246	PLA2R1	CLEC13C|PLA2-R|PLA2G1R|PLA2IR|PLA2R	phospholipase A2 receptor 1	protein-coding	2.11998	0.00218578	0.00868999
SOE_1493	peak_16266	chr2	160092160	160092692	+	0		Intergenic	Intergenic	-29811	NM_001007267	22925	Hs.410477	NM_007366	ENSG00000153246	PLA2R1	CLEC13C|PLA2-R|PLA2G1R|PLA2IR|PLA2R	phospholipase A2 receptor 1	protein-coding	2.06795	0.000450407	0.00270551
SOE_1494	peak_16276	chr2	160256575	160256765	+	0		Intergenic	MIRb|SINE|MIR	15225	NR_103775	100505984	Hs.729532	NR_103775	ENSG00000285373	LINC02478	-	long intergenic non-protein coding RNA 2478	ncRNA	1.59079	0.00496909	0.0161871
SOE_1495	peak_16285	chr2	160694420	160697000	+	0		Intergenic	Intergenic	-201903	NM_016836	5937	Hs.470412	NM_002897	ENSG00000153250	RBMS1	C2orf12|HCC-4|MSSP|MSSP-1|MSSP-2|MSSP-3|SCR2|YC1	RNA binding motif single stranded interacting protein 1	protein-coding	1.11118	0.000398571	0.0024786
SOE_1496	peak_16289	chr2	160855740	160856751	+	0		Intergenic	L1PA2|LINE|L1	-280710	NM_133484	10010	Hs.132257	NM_004180	ENSG00000136560	TANK	I-TRAF|ITRAF|TRAF2	TRAF family member associated NFKB activator	protein-coding	2.14252	0.000274017	0.00189006
SOE_1497	peak_16307	chr2	161122617	161126463	+	0		Intergenic	MLT1B|LTR|ERVL-MaLR	-12415	NM_133484	10010	Hs.132257	NM_004180	ENSG00000136560	TANK	I-TRAF|ITRAF|TRAF2	TRAF family member associated NFKB activator	protein-coding	1.16503	9.09369e-06	0.000193864
SOE_1498	peak_16313	chr2	164859220	164860687	+	0		Intergenic	Intergenic	-17877	NM_001365670	22837	Hs.470457	NM_014900	ENSG00000082438	COBLL1	COBLR1	cordon-bleu WH2 repeat protein like 1	protein-coding	1.0495	0.00240434	0.0093206
SOE_1499	peak_16314	chr2	164866190	164867332	+	0		Intergenic	HERVL-int|LTR|ERVL	-24685	NM_001365670	22837	Hs.470457	NM_014900	ENSG00000082438	COBLL1	COBLR1	cordon-bleu WH2 repeat protein like 1	protein-coding	1.13239	0.000463409	0.0027617
SOE_1500	peak_16316	chr2	164895421	164897605	+	0		Intergenic	Charlie29a|DNA|hAT-Charlie	-54437	NM_001365670	22837	Hs.470457	NM_014900	ENSG00000082438	COBLL1	COBLR1	cordon-bleu WH2 repeat protein like 1	protein-coding	1.03138	0.00245135	0.0094566
SOE_1501	peak_16318	chr2	164980355	164982462	+	0		Intergenic	L2a|LINE|L2	-25883	NM_173512	151258	Hs.658702	NM_173512	ENSG00000169507	SLC38A11	AVT2	solute carrier family 38 member 11	protein-coding	1.76995	3.4213e-05	0.000446627
SOE_1502	peak_16320	chr2	164990228	164994098	+	0		Intergenic	Intergenic	-36638	NM_173512	151258	Hs.658702	NM_173512	ENSG00000169507	SLC38A11	AVT2	solute carrier family 38 member 11	protein-coding	1.12354	3.37237e-05	0.000443525
SOE_1503	peak_16329	chr2	168450069	168452447	+	0		Intergenic	Intergenic	-5014	NM_001256126	253782	Hs.506829	NM_203463	ENSG00000172292	CERS6	CERS5|LASS6	ceramide synthase 6	protein-coding	1.15921	0.0201283	0.0477748
SOE_1504	peak_16337	chr2	170122449	170124465	+	0		Intergenic	Intergenic	-54690	NM_001083615	140469	Hs.671900	NM_138995	ENSG00000071909	MYO3B	-	myosin IIIB	protein-coding	1.04821	0.0155756	0.039108
SOE_1505	peak_16349	chr2	172094780	172096402	+	0		Intergenic	CpG	7309	NM_004405	1746	Hs.419	NM_004405	ENSG00000115844	DLX2	TES-1|TES1	distal-less homeobox 2	protein-coding	0.929746	0.0106182	0.0289473
SOE_1506	peak_16353	chr2	172171834	172172911	+	0		Intergenic	Intergenic	69366	NR_126376	104326193	Hs.600690	NR_126376	ENSG00000236651	DLX2-DT	DLX2-AS1|TCONS_00003049	DLX2 divergent transcript	ncRNA	1.24642	0.000398352	0.00247835
SOE_1507	peak_16354	chr2	172178084	172180243	+	0		Intergenic	L1ME3G|LINE|L1	76157	NR_126376	104326193	Hs.600690	NR_126376	ENSG00000236651	DLX2-DT	DLX2-AS1|TCONS_00003049	DLX2 divergent transcript	ncRNA	0.78548	0.020553	0.0485647
SOE_1508	peak_16355	chr2	172195946	172198521	+	0		Intergenic	Intergenic	94227	NR_126376	104326193	Hs.600690	NR_126376	ENSG00000236651	DLX2-DT	DLX2-AS1|TCONS_00003049	DLX2 divergent transcript	ncRNA	2.13939	3.95394e-05	0.000494195
SOE_1509	peak_16356	chr2	172213551	172215547	+	0		Intergenic	Intergenic	111543	NR_126376	104326193	Hs.600690	NR_126376	ENSG00000236651	DLX2-DT	DLX2-AS1|TCONS_00003049	DLX2 divergent transcript	ncRNA	1.15422	0.000800243	0.00414184
SOE_1510	peak_16357	chr2	172223646	172223976	+	0		Intergenic	Intergenic	120805	NR_126376	104326193	Hs.600690	NR_126376	ENSG00000236651	DLX2-DT	DLX2-AS1|TCONS_00003049	DLX2 divergent transcript	ncRNA	1.0567	0.00157637	0.00681916
SOE_1511	peak_16358	chr2	172224892	172233294	+	0		Intergenic	Intergenic	126087	NR_126376	104326193	Hs.600690	NR_126376	ENSG00000236651	DLX2-DT	DLX2-AS1|TCONS_00003049	DLX2 divergent transcript	ncRNA	1.75015	5.89726e-05	0.000645302
SOE_1512	peak_16365	chr2	172260180	172263318	+	0		Intergenic	Intergenic	158743	NR_126376	104326193	Hs.600690	NR_126376	ENSG00000236651	DLX2-DT	DLX2-AS1|TCONS_00003049	DLX2 divergent transcript	ncRNA	1.90914	0.000541761	0.00309251
SOE_1513	peak_16379	chr2	172406594	172410446	+	0		Intergenic	Intergenic	-18816	NM_001316306	3655	Hs.133397	NM_000210	ENSG00000091409	ITGA6	CD49f|ITGA6B|VLA-6	integrin subunit alpha 6	protein-coding	1.4276	0.000341959	0.00221335
SOE_1514	peak_16381	chr2	172545977	172547183	+	0		Intergenic	MER61-int|LTR|ERV1	-8793	NR_103731	5163	Hs.470633	NM_002610	ENSG00000152256	PDK1	-	pyruvate dehydrogenase kinase 1	protein-coding	1.42505	0.000190183	0.00145478
SOE_1515	peak_16382	chr2	172697937	172698910	+	0		Intergenic	Intergenic	-37422	NM_007023	11069	Hs.470646	NM_007023	ENSG00000091428	RAPGEF4	CAMP-GEFII|CGEF2|EPAC|EPAC 2|EPAC2|Nbla00496	Rap guanine nucleotide exchange factor 4	protein-coding	1.077	0.000306164	0.00204079
SOE_1516	peak_16385	chr2	173448827	173449357	+	0		Intergenic	LTR41B|LTR|ERVL	94220	NM_031942	83879	Hs.470654	NM_031942	ENSG00000144354	CDCA7	ICF3|JPO1	cell division cycle associated 7	protein-coding	0.841293	0.00355467	0.0125235
SOE_1517	peak_16387	chr2	173571050	173573358	+	0		Intergenic	MIRc|SINE|MIR	217332	NM_031942	83879	Hs.470654	NM_031942	ENSG00000144354	CDCA7	ICF3|JPO1	cell division cycle associated 7	protein-coding	1.37393	9.22772e-05	0.000879837
SOE_1518	peak_16390	chr2	173651618	173655814	+	0		Intergenic	Intergenic	298844	NM_031942	83879	Hs.470654	NM_031942	ENSG00000144354	CDCA7	ICF3|JPO1	cell division cycle associated 7	protein-coding	2.03897	3.12077e-08	1.43815e-05
SOE_1519	peak_16391	chr2	173666527	173668053	+	0		Intergenic	LTR88b|LTR|Gypsy?	296590	NM_001017371	6670	Hs.531587	NM_003111	ENSG00000172845	SP3	SPR2	Sp3 transcription factor	protein-coding	1.72482	0.00105406	0.00507772
SOE_1520	peak_16392	chr2	173679437	173682107	+	0		Intergenic	MLT1K|LTR|ERVL-MaLR	283108	NM_001017371	6670	Hs.531587	NM_003111	ENSG00000172845	SP3	SPR2	Sp3 transcription factor	protein-coding	1.53433	0.00231279	0.00906204
SOE_1521	peak_16393	chr2	173704592	173705341	+	0		Intergenic	L1PA2|LINE|L1	258914	NM_001017371	6670	Hs.531587	NM_003111	ENSG00000172845	SP3	SPR2	Sp3 transcription factor	protein-coding	1.62832	0.00151239	0.00661463
SOE_1522	peak_16396	chr2	173839923	173841309	+	0		Intergenic	Intergenic	123264	NM_001017371	6670	Hs.531587	NM_003111	ENSG00000172845	SP3	SPR2	Sp3 transcription factor	protein-coding	1.00824	0.00190468	0.00785085
SOE_1523	peak_16397	chr2	173872616	173874705	+	0		Intergenic	Intergenic	90220	NM_001017371	6670	Hs.531587	NM_003111	ENSG00000172845	SP3	SPR2	Sp3 transcription factor	protein-coding	1.28163	0.0047929	0.0157392
SOE_1524	peak_16414	chr2	174535202	174535568	+	0		Intergenic	Intergenic	22687	NR_104080	101954271		NR_104080	ENSG00000207507	RNU6-9	U6-9	RNA, U6 small nuclear 9	snRNA	1.09849	0.0100554	0.0277783
SOE_1525	peak_16415	chr2	174536185	174537465	+	0		Intergenic	Intergenic	21247	NR_104080	101954271		NR_104080	ENSG00000207507	RNU6-9	U6-9	RNA, U6 small nuclear 9	snRNA	1.17293	0.00724653	0.0216192
SOE_1526	peak_16423	chr2	175487231	175487417	+	0		Intergenic	L1HS|LINE|L1	-305614	NM_001689	518	Hs.429	NM_001689	ENSG00000154518	ATP5MC3	ATP5G3|P3	ATP synthase membrane subunit c locus 3	protein-coding	1.39726	0.0114302	0.03072
SOE_1527	peak_16424	chr2	175487569	175487634	+	0		Intergenic	L1HS|LINE|L1	-305891	NM_001689	518	Hs.429	NM_001689	ENSG00000154518	ATP5MC3	ATP5G3|P3	ATP synthase membrane subunit c locus 3	protein-coding	1.69755	0.00088008	0.00444128
SOE_1528	peak_16428	chr2	175630598	175631965	+	0		Intergenic	Intergenic	370986	NM_030650	80856	Hs.209561	NM_030650	ENSG00000144320	LNPK	KIAA1715|LNP|LNP1|NEDEHCC|Ul|ulnaless	lunapark, ER junction formation factor	protein-coding	1.37055	0.0101355	0.0279387
SOE_1529	peak_16431	chr2	175828310	175829832	+	0		Intergenic	L1ME1|LINE|L1	173196	NM_030650	80856	Hs.209561	NM_030650	ENSG00000144320	LNPK	KIAA1715|LNP|LNP1|NEDEHCC|Ul|ulnaless	lunapark, ER junction formation factor	protein-coding	2.04144	0.00406825	0.0138976
SOE_1530	peak_16434	chr2	176096821	176097280	+	0		Intergenic	Intergenic	-2752	NM_021193	3238	Hs.450028	NM_021193	ENSG00000170178	HOXD12	HOX4H	homeobox D12	protein-coding	1.9408	2.66036e-05	0.000378099
SOE_1531	peak_16437	chr2	176460813	176461885	+	0		Intergenic	Intergenic	139703	NR_031648	100302142		NR_031648	ENSG00000283203	MIR1246	MIRN1246|hsa-mir-1246	microRNA 1246	ncRNA	0.938699	0.0013415	0.00605681
SOE_1532	peak_16439	chr2	176490145	176492277	+	0		Intergenic	Intergenic	109841	NR_031648	100302142		NR_031648	ENSG00000283203	MIR1246	MIRN1246|hsa-mir-1246	microRNA 1246	ncRNA	1.06279	0.000114921	0.00101603
SOE_1533	peak_16443	chr2	176582881	176584328	+	0		Intergenic	Intergenic	17448	NR_031648	100302142		NR_031648	ENSG00000283203	MIR1246	MIRN1246|hsa-mir-1246	microRNA 1246	ncRNA	0.90438	0.0209733	0.0493358
SOE_1534	peak_16453	chr2	177265305	177271794	+	0		Intergenic	Intergenic	-3418	NM_001313902	4780	Hs.744006	NM_006164	ENSG00000116044	NFE2L2	HEBP1|IMDDHH|NRF2	nuclear factor, erythroid 2 like 2	protein-coding	0.934686	1.57861e-06	7.17429e-05
SOE_1535	peak_16454	chr2	177272482	177276469	+	0		Intergenic	Intergenic	-9344	NM_001313902	4780	Hs.744006	NM_006164	ENSG00000116044	NFE2L2	HEBP1|IMDDHH|NRF2	nuclear factor, erythroid 2 like 2	protein-coding	1.24357	0.000528878	0.00303933
SOE_1536	peak_16455	chr2	177276677	177285431	+	0		Intergenic	AluSc5|SINE|Alu	-15923	NM_001313902	4780	Hs.744006	NM_006164	ENSG00000116044	NFE2L2	HEBP1|IMDDHH|NRF2	nuclear factor, erythroid 2 like 2	protein-coding	1.63817	1.11836e-05	0.000219533
SOE_1537	peak_16463	chr2	180463164	180464373	+	0		Intergenic	Charlie6|DNA|hAT-Charlie	-228336	NR_104322	101669767		NR_104319	ENSG00000281131	SCHLAP1	LINC00913|PCAT11|PCAT114	SWI/SNF complex antagonist associated with prostate cancer 1	ncRNA	1.50735	0.0050576	0.0164096
SOE_1538	peak_16470	chr2	181784482	181784943	+	0		Intergenic	Intergenic	-104047	NR_146175	4760	Hs.574626	NM_002500	ENSG00000162992	NEUROD1	BETA2|BHF-1|MODY6|NEUROD|bHLHa3	neuronal differentiation 1	protein-coding	1.25271	0.000656682	0.00357925
SOE_1539	peak_16471	chr2	181785293	181786707	+	0		Intergenic	Intergenic	-105335	NR_146175	4760	Hs.574626	NM_002500	ENSG00000162992	NEUROD1	BETA2|BHF-1|MODY6|NEUROD|bHLHa3	neuronal differentiation 1	protein-coding	1.23276	2.24906e-05	0.00034163
SOE_1540	peak_16472	chr2	181790762	181792400	+	0		Intergenic	Intergenic	-100149	NM_001287504	6744	Hs.196983	NM_006751	ENSG00000138434	ITPRID2	CS-1|CS1|KRAP|SPAG13|SSFA2	ITPR interacting domain containing 2	protein-coding	1.38621	0.000216399	0.00159679
SOE_1541	peak_16479	chr2	181876337	181877427	+	0		Intergenic	L2a|LINE|L2	-14848	NM_001287504	6744	Hs.196983	NM_006751	ENSG00000138434	ITPRID2	CS-1|CS1|KRAP|SPAG13|SSFA2	ITPR interacting domain containing 2	protein-coding	0.780148	0.00966428	0.0269578
SOE_1542	peak_16480	chr2	181885866	181886168	+	0		Intergenic	Intergenic	-5713	NM_001287504	6744	Hs.196983	NM_006751	ENSG00000138434	ITPRID2	CS-1|CS1|KRAP|SPAG13|SSFA2	ITPR interacting domain containing 2	protein-coding	1.62092	0.000706571	0.0037733
SOE_1543	peak_16482	chr2	183059371	183060682	+	0		Intergenic	Intergenic	-18721	NM_001321519	142679	Hs.132237	NM_080876	ENSG00000162999	DUSP19	DUSP17|LMWDSP3|SKRP1|TS-DSP1	dual specificity phosphatase 19	protein-coding	1.04726	0.00730098	0.0217344
SOE_1544	peak_16484	chr2	186346350	186347441	+	0		Intergenic	Intergenic	-139365	NM_018471	55854	Hs.741180	NM_018471	ENSG00000065548	ZC3H15	HT010|LEREPO4|MSTP012	zinc finger CCCH-type containing 15	protein-coding	0.977797	0.0070482	0.0211601
SOE_1545	peak_16491	chr2	186570000	186570816	+	0		Intergenic	Intergenic	-19648	NM_001145000	3685	Hs.436873	NM_002210	ENSG00000138448	ITGAV	CD51|MSK8|VNRA|VTNR	integrin subunit alpha V	protein-coding	1.01388	0.000515923	0.00298271
SOE_1546	peak_16493	chr2	186572916	186573106	+	0		Intergenic	Intergenic	-17045	NM_001145000	3685	Hs.436873	NM_002210	ENSG00000138448	ITGAV	CD51|MSK8|VNRA|VTNR	integrin subunit alpha V	protein-coding	0.842945	0.00480016	0.0157597
SOE_1547	peak_16495	chr2	186771693	186772522	+	0		Intergenic	L1PBa|LINE|L1	77063	NM_182521	151112	Hs.375054	NM_182521	ENSG00000163012	ZSWIM2	MEX|ZZZ2	zinc finger SWIM-type containing 2	protein-coding	1.49523	0.000162243	0.00129885
SOE_1548	peak_16547	chr2	190611739	190612485	+	0		Intergenic	PABL_A-int|LTR|ERV1	-36783	NM_001321313	4664	Hs.107474	NM_005966	ENSG00000138386	NAB1	-	NGFI-A binding protein 1	protein-coding	1.07985	0.00726643	0.02166
SOE_1549	peak_16551	chr2	190721134	190723613	+	0		Intergenic	Intergenic	63215	NM_001321314	4664	Hs.107474	NM_005966	ENSG00000138386	NAB1	-	NGFI-A binding protein 1	protein-coding	0.813221	0.00124055	0.00571905
SOE_1550	peak_16552	chr2	190759267	190760989	+	0		Intergenic	LTR12C|LTR|ERV1	100970	NM_001321314	4664	Hs.107474	NM_005966	ENSG00000138386	NAB1	-	NGFI-A binding protein 1	protein-coding	1.08285	0.000655571	0.00357504
SOE_1551	peak_16553	chr2	190765132	190767355	+	0		Intergenic	Intergenic	107085	NM_001321314	4664	Hs.107474	NM_005966	ENSG00000138386	NAB1	-	NGFI-A binding protein 1	protein-coding	1.17888	0.0167163	0.0412923
SOE_1552	peak_16590	chr2	191645153	191647631	+	0		Intergenic	Intergenic	-31680	NM_001254736	64859	Hs.591610	NM_022837	ENSG00000173559	NABP1	OBFC2A|SOSS-B2|SSB2	nucleic acid binding protein 1	protein-coding	1.24138	0.000703663	0.00376101
SOE_1553	peak_16604	chr2	195228474	195229214	+	0		Intergenic	L1PA3|LINE|L1	-428114	NM_001127257	57181	Hs.650158	NM_020342	ENSG00000196950	SLC39A10	LZT-Hs2	solute carrier family 39 member 10	protein-coding	1.50085	0.00263169	0.0099752
SOE_1554	peak_16627	chr2	196931190	196933066	+	0		Intergenic	Intergenic	-5421	NM_001321099	80055	Hs.229988	NM_024989	ENSG00000197121	PGAP1	Bst1|ISPD3024|MRT42|SPG67	post-GPI attachment to proteins 1	protein-coding	1.3565	0.00205534	0.0083099
SOE_1555	peak_16628	chr2	196954400	196955045	+	0		Intergenic	Intergenic	-28015	NM_001321099	80055	Hs.229988	NM_024989	ENSG00000197121	PGAP1	Bst1|ISPD3024|MRT42|SPG67	post-GPI attachment to proteins 1	protein-coding	1.42956	0.00834732	0.0241086
SOE_1556	peak_16629	chr2	196955294	196956824	+	0		Intergenic	MER4A|LTR|ERV1	-29352	NM_001321099	80055	Hs.229988	NM_024989	ENSG00000197121	PGAP1	Bst1|ISPD3024|MRT42|SPG67	post-GPI attachment to proteins 1	protein-coding	1.51158	0.0022073	0.00875138
SOE_1557	peak_16634	chr2	197692748	197693707	+	0		Intergenic	L1PA2|LINE|L1	-12142	NM_138395	92935	Hs.744330	NM_138395	ENSG00000247626	MARS2	COXPD25|MetRS|mtMetRS	methionyl-tRNA synthetase 2, mitochondrial	protein-coding	2.0497	9.75246e-06	0.000201262
SOE_1558	peak_16635	chr2	197698219	197698926	+	0		Intergenic	L1M2|LINE|L1	-6797	NM_138395	92935	Hs.744330	NM_138395	ENSG00000247626	MARS2	COXPD25|MetRS|mtMetRS	methionyl-tRNA synthetase 2, mitochondrial	protein-coding	0.923405	0.00138925	0.00621138
SOE_1559	peak_16638	chr2	198801265	198801829	+	0		Intergenic	LTR55|LTR|ERVL?	-426450	NR_110267	101927619	Hs.632942	NR_110267		LINC01923	-	long intergenic non-protein coding RNA 1923	ncRNA	1.70277	0.00308299	0.0112723
SOE_1560	peak_16662	chr2	201966645	201968682	+	0		Intergenic	Intergenic	-66924	NM_003507	8324	Hs.173859	NM_003507	ENSG00000155760	FZD7	FzE3	frizzled class receptor 7	protein-coding	1.41632	0.0173985	0.0425762
SOE_1561	peak_16664	chr2	201995258	201998594	+	0		Intergenic	Intergenic	-37661	NM_003507	8324	Hs.173859	NM_003507	ENSG00000155760	FZD7	FzE3	frizzled class receptor 7	protein-coding	1.49348	0.000256018	0.00180235
SOE_1562	peak_16670	chr2	202249797	202250145	+	0		Intergenic	LTR9B|LTR|ERV1	-11374	NM_001371393									1.35028	0.00276742	0.0103593
SOE_1563	peak_16673	chr2	202577523	202578389	+	0		Intergenic	L1PA15-16|LINE|L1	-57013	NM_173511	150864	Hs.471130	NM_173511	ENSG00000138439	FAM117B	ALS2CR13	family with sequence similarity 117 member B	protein-coding	1.19121	0.00289172	0.010715
SOE_1564	peak_16676	chr2	202600751	202603553	+	0		Intergenic	Intergenic	-32817	NM_173511	150864	Hs.471130	NM_173511	ENSG00000138439	FAM117B	ALS2CR13	family with sequence similarity 117 member B	protein-coding	1.57498	0.00593072	0.0185661
SOE_1565	peak_16754	chr2	206419281	206419699	+	0		Intergenic	Intergenic	-24042	NM_003812	8745	Hs.370287	NM_003812	ENSG00000114948	ADAM23	MDC-3|MDC3	ADAM metallopeptidase domain 23	protein-coding	1.37577	0.000402734	0.00249815
SOE_1566	peak_16773	chr2	207407876	207409953	+	0		Intergenic	Intergenic	-121048	NM_134442	1385	Hs.516646	NM_004379	ENSG00000118260	CREB1	CREB|CREB-1	cAMP responsive element binding protein 1	protein-coding	0.887111	0.00066044	0.00359727
SOE_1567	peak_16800	chr2	212902569	212904667	+	0		Intergenic	Intergenic	-22639	NR_039935	100616267		NR_039935	ENSG00000266354	MIR4776-1	mir-4776-1	microRNA 4776-1	ncRNA	0.954313	0.00118141	0.00550305
SOE_1568	peak_16802	chr2	212905922	212906252	+	0		Intergenic	Intergenic	-20170	NR_039935	100616267		NR_039935	ENSG00000266354	MIR4776-1	mir-4776-1	microRNA 4776-1	ncRNA	0.914609	0.0156522	0.0392785
SOE_1569	peak_16894	chr2	219698365	219699805	+	0		Intergenic	Intergenic	71455	NM_005070	6508	Hs.1176	NM_005070	ENSG00000114923	SLC4A3	AE3|CAE3/BAE3|SLC2C	solute carrier family 4 member 3	protein-coding	1.36227	0.00482362	0.0158188
SOE_1570	peak_16896	chr2	219932437	219932627	+	0		Intergenic	L1PA2|LINE|L1	-25967	NR_036228	100422959		NR_036228	ENSG00000266518	MIR4268	-	microRNA 4268	ncRNA	0.758858	0.0096044	0.0268267
SOE_1571	peak_16898	chr2	220178883	220179965	+	0		Intergenic	Intergenic	-272859	NR_036228	100422959		NR_036228	ENSG00000266518	MIR4268	-	microRNA 4268	ncRNA	1.31733	0.0030313	0.0111141
SOE_1572	peak_16900	chr2	220199239	220199504	+	0		Intergenic	Intergenic	-292806	NR_036228	100422959		NR_036228	ENSG00000266518	MIR4268	-	microRNA 4268	ncRNA	1.65438	0.000239284	0.00171577
SOE_1573	peak_16901	chr2	220218173	220220974	+	0		Intergenic	Intergenic	-313008	NR_036228	100422959		NR_036228	ENSG00000266518	MIR4268	-	microRNA 4268	ncRNA	2.42667	1.4415e-05	0.000257979
SOE_1574	peak_16902	chr2	220225197	220225966	+	0		Intergenic	AluSc|SINE|Alu	-319016	NR_036228	100422959		NR_036228	ENSG00000266518	MIR4268	-	microRNA 4268	ncRNA	1.09452	0.00584638	0.0183586
SOE_1575	peak_16903	chr2	220228256	220228948	+	0		Intergenic	MLT1H1|LTR|ERVL-MaLR	-322037	NR_036228	100422959		NR_036228	ENSG00000266518	MIR4268	-	microRNA 4268	ncRNA	1.02367	0.0193488	0.0462882
SOE_1576	peak_16909	chr2	220619744	220620512	+	0		Intergenic	Intergenic	-713563	NR_036228	100422959		NR_036228	ENSG00000266518	MIR4268	-	microRNA 4268	ncRNA	1.9769	9.7727e-05	0.000914213
SOE_1577	peak_16910	chr2	220658304	220662541	+	0		Intergenic	Intergenic	-753857	NR_036228	100422959		NR_036228	ENSG00000266518	MIR4268	-	microRNA 4268	ncRNA	1.72443	8.72791e-06	0.000188489
SOE_1578	peak_16933	chr2	222950494	222951264	+	0		Intergenic	Intergenic	89843	NM_001354159	2181	Hs.655772	NM_004457	ENSG00000123983	ACSL3	ACS3|FACL3|LACS 3|LACS3|PRO2194	acyl-CoA synthetase long chain family member 3	protein-coding	0.826639	0.0140835	0.0361215
SOE_1579	peak_16937	chr2	223262587	223262784	+	0		Intergenic	AluSg|SINE|Alu	210755	NM_080671	23704	Hs.348522	NM_080671	ENSG00000152049	KCNE4	MIRP3	potassium voltage-gated channel subfamily E regulatory subunit 4	protein-coding	1.88974	0.000248776	0.00176272
SOE_1580	peak_16941	chr2	223537354	223540079	+	0		Intergenic	Intergenic	63645	NM_003469	7857	Hs.516726	NM_003469	ENSG00000171951	SCG2	CHGC|EM66|SN|SgII	secretogranin II	protein-coding	1.6137	0.000676796	0.00365873
SOE_1581	peak_16943	chr2	223699184	223699507	+	0		Intergenic	AluSc|SINE|Alu	-96984	NM_003469	7857	Hs.516726	NM_003469	ENSG00000171951	SCG2	CHGC|EM66|SN|SgII	secretogranin II	protein-coding	2.39275	5.9691e-06	0.000149331
SOE_1582	peak_16945	chr2	223724782	223726483	+	0		Intergenic	Intergenic	111950	NM_001039569	130340	Hs.632555	NM_178814	ENSG00000152056	AP1S3	PSORS15	adaptor related protein complex 1 subunit sigma 3	protein-coding	0.843071	0.0134349	0.0348204
SOE_1583	peak_16947	chr2	223747798	223747942	+	0		Intergenic	L2a|LINE|L2	89712	NM_001039569	130340	Hs.632555	NM_178814	ENSG00000152056	AP1S3	PSORS15	adaptor related protein complex 1 subunit sigma 3	protein-coding	1.26644	0.0163898	0.0406216
SOE_1584	peak_16980	chr2	227388235	227388817	+	0		Intergenic	Zaphod|DNA|hAT-Tip100	-9220	NM_024795	79853	Hs.156652	NM_024795	ENSG00000168955	TM4SF20	PRO994|SLI5|TCCE518	transmembrane 4 L six family member 20	protein-coding	1.59134	4.98552e-05	0.000578248
SOE_1585	peak_17055	chr2	231657163	231658841	+	0		Intergenic	Intergenic	-50523	NM_002823	5757	Hs.459927	NM_002823	ENSG00000187514	PTMA	TMSA	prothymosin alpha	protein-coding	1.0911	0.00973611	0.027101
SOE_1586	peak_17096	chr2	234191982	234192244	+	0		Intergenic	LTR75|LTR|ERVL	141411	NM_006944	6694	Hs.444488	NM_006944	ENSG00000072080	SPP2	SPP-24|SPP24	secreted phosphoprotein 2	protein-coding	1.06827	0.000198622	0.00149945
SOE_1587	peak_17097	chr2	234202637	234203906	+	0		Intergenic	Intergenic	152569	NM_006944	6694	Hs.444488	NM_006944	ENSG00000072080	SPP2	SPP-24|SPP24	secreted phosphoprotein 2	protein-coding	1.06883	4.58295e-05	0.000543681
SOE_1588	peak_17099	chr2	234246414	234246663	+	0		Intergenic	Intergenic	195836	NM_006944	6694	Hs.444488	NM_006944	ENSG00000072080	SPP2	SPP-24|SPP24	secreted phosphoprotein 2	protein-coding	1.24528	0.0190759	0.0458082
SOE_1589	peak_17100	chr2	234249158	234250717	+	0		Intergenic	Intergenic	199235	NM_006944	6694	Hs.444488	NM_006944	ENSG00000072080	SPP2	SPP-24|SPP24	secreted phosphoprotein 2	protein-coding	1.56624	6.35216e-08	1.94306e-05
SOE_1590	peak_17104	chr2	234257511	234259784	+	0		Intergenic	Intergenic	195948	NR_146988	105373934	Hs.471685	NR_146988	ENSG00000231682	LINC01891	-	long intergenic non-protein coding RNA 1891	ncRNA	1.23257	0.000245197	0.00174515
SOE_1591	peak_17107	chr2	234305114	234305803	+	0		Intergenic	Intergenic	149137	NR_146988	105373934	Hs.471685	NR_146988	ENSG00000231682	LINC01891	-	long intergenic non-protein coding RNA 1891	ncRNA	1.02361	2.91068e-05	0.000399709
SOE_1592	peak_17114	chr2	234366384	234371233	+	0		Intergenic	Intergenic	85787	NR_146988	105373934	Hs.471685	NR_146988	ENSG00000231682	LINC01891	-	long intergenic non-protein coding RNA 1891	ncRNA	0.88507	0.00527338	0.0169537
SOE_1593	peak_17115	chr2	234372536	234373621	+	0		Intergenic	Intergenic	81517	NR_146988	105373934	Hs.471685	NR_146988	ENSG00000231682	LINC01891	-	long intergenic non-protein coding RNA 1891	ncRNA	1.00968	0.00262085	0.00994241
SOE_1594	peak_17130	chr2	234674024	234681072	+	0		Intergenic	Intergenic	-5120	NR_132376	106144537	Hs.580616	NR_132376	ENSG00000280744	LINC01173	-	long intergenic non-protein coding RNA 1173	ncRNA	0.955038	0.00157471	0.00681393
SOE_1595	peak_17135	chr2	234879961	234882311	+	0		Intergenic	Intergenic	-70881	NM_014521	23677	Hs.516777	NM_014521	ENSG00000130147	SH3BP4	BOG25|TTP	SH3 domain binding protein 4	protein-coding	0.756079	0.0136612	0.0352785
SOE_1596	peak_17136	chr2	234887315	234888510	+	0		Intergenic	Intergenic	-64105	NM_014521	23677	Hs.516777	NM_014521	ENSG00000130147	SH3BP4	BOG25|TTP	SH3 domain binding protein 4	protein-coding	1.5123	9.18355e-05	0.000876943
SOE_1597	peak_17137	chr2	234888799	234889175	+	0		Intergenic	L1PA2|LINE|L1	-63030	NM_014521	23677	Hs.516777	NM_014521	ENSG00000130147	SH3BP4	BOG25|TTP	SH3 domain binding protein 4	protein-coding	1.67996	3.24687e-06	0.000108418
SOE_1598	peak_17165	chr2	236687605	236692541	+	0		Intergenic	Intergenic	120248	NM_020311	57007	Hs.471751	NM_020311	ENSG00000144476	ACKR3	CMKOR1|CXC-R7|CXCR-7|CXCR7|GPR159|RDC-1|RDC1	atypical chemokine receptor 3	protein-coding	1.38959	0.00131774	0.00597503
SOE_1599	peak_17175	chr2	236763865	236765821	+	0		Intergenic	Intergenic	195018	NM_020311	57007	Hs.471751	NM_020311	ENSG00000144476	ACKR3	CMKOR1|CXC-R7|CXCR-7|CXCR7|GPR159|RDC-1|RDC1	atypical chemokine receptor 3	protein-coding	1.52924	0.0119431	0.0317728
SOE_1600	peak_17177	chr2	236776184	236778308	+	0		Intergenic	Intergenic	207421	NM_020311	57007	Hs.471751	NM_020311	ENSG00000144476	ACKR3	CMKOR1|CXC-R7|CXCR-7|CXCR7|GPR159|RDC-1|RDC1	atypical chemokine receptor 3	protein-coding	1.5642	0.00793735	0.0231743
SOE_1601	peak_17271	chr2	238290632	238292155	+	0		Intergenic	L2b|LINE|L2	-2783	NM_022817	8864	Hs.58756	NM_003894	ENSG00000132326	PER2	FASPS|FASPS1	period circadian regulator 2	protein-coding	1.72829	0.00134123	0.00605643
SOE_1602	peak_17317	chr2	240319355	240321164	+	0		Intergenic	Intergenic	-115404	NM_002081	2817	Hs.328232	NM_002081	ENSG00000063660	GPC1	glypican	glypican 1	protein-coding	1.30349	0.00229486	0.00900988
SOE_1603	peak_17324	chr2	240426377	240427940	+	0		Intergenic	LTR54|LTR|ERV1	-8505	NM_002081	2817	Hs.328232	NM_002081	ENSG00000063660	GPC1	glypican	glypican 1	protein-coding	1.17134	0.0193963	0.0463738
SOE_1604	peak_17333	chr20	130117	130406	+	0		Intergenic	L1PA2|LINE|L1	-12329	NM_030931	81623	Hs.124211	NM_030931	ENSG00000125788	DEFB126	C20orf8|DEFB-26|DEFB26|HBD26|bA530N10.1|hBD-26	defensin beta 126	protein-coding	2.23015	0.00425214	0.0143557
SOE_1605	peak_17354	chr20	1499187	1501478	+	0		Intergenic	L1M1|LINE|L1	-8912	NM_001134836	284759	Hs.721685	NM_001122962	ENSG00000196209	SIRPB2	PTPN1L|PTPNS1L3|dJ776F14.2	signal regulatory protein beta 2	protein-coding	1.35804	0.0144443	0.0368479
SOE_1606	peak_17398	chr20	3443031	3444476	+	0		Intergenic	L1MEg|LINE|L1	-27265	NM_139321	8455	Hs.276252	NM_012070	ENSG00000088812	ATRN	DPPT-L|MGCA	attractin	protein-coding	1.38533	0.0123386	0.03256
SOE_1607	peak_17426	chr20	4134424	4136748	+	0		Intergenic	Intergenic	-13193	NM_001270691	54498	Hs.433337	NM_175839	ENSG00000088826	SMOX	C20orf16|PAO|PAO-1|PAO1|PAOH|PAOH1|SMO	spermine oxidase	protein-coding	1.73975	1.07911e-08	1.0551e-05
SOE_1608	peak_17427	chr20	4289069	4289760	+	0		Intergenic	L1PA3|LINE|L1	-40127	NM_000678	146	Hs.557	NM_000678	ENSG00000171873	ADRA1D	ADRA1|ADRA1A|ADRA1R|ALPHA1|DAR|dJ779E11.2	adrenoceptor alpha 1D	protein-coding	1.66142	0.0202292	0.0479713
SOE_1609	peak_17460	chr20	6126595	6127328	+	0		Intergenic	Intergenic	-3417	NM_017671	55612	Hs.472054	NM_017671	ENSG00000101311	FERMT1	C20orf42|DTGCU2|KIND1|UNC112A|URP1	fermitin family member 1	protein-coding	1.36314	0.0116096	0.0310838
SOE_1610	peak_17477	chr20	9051851	9052399	+	0		Intergenic	AluJb|SINE|Alu	-16929	NM_001172646	5332	Hs.472101	NM_000933	ENSG00000101333	PLCB4	ARCND2|PI-PLC	phospholipase C beta 4	protein-coding	1.68595	0.000690305	0.00370836
SOE_1611	peak_17478	chr20	9061805	9062085	+	0		Intergenic	AluSx|SINE|Alu	-7109	NM_001172646	5332	Hs.472101	NM_000933	ENSG00000101333	PLCB4	ARCND2|PI-PLC	phospholipase C beta 4	protein-coding	1.50842	0.00310161	0.0113221
SOE_1612	peak_17481	chr20	10632460	10638273	+	0		Intergenic	Intergenic	14329	NR_106930	102465525		NR_106930	ENSG00000273745	MIR6870	hsa-mir-6870	microRNA 6870	ncRNA	1.12727	9.90852e-05	0.000921214
SOE_1613	peak_17488	chr20	10745743	10749712	+	0		Intergenic	Intergenic	-5363	NR_110611	101929395	Hs.244862	NR_110611		LINC01752	-	long intergenic non-protein coding RNA 1752	ncRNA	1.80677	0.00808447	0.0235194
SOE_1614	peak_17490	chr20	10769070	10773255	+	0		Intergenic	Intergenic	18072	NR_110611	101929395	Hs.244862	NR_110611		LINC01752	-	long intergenic non-protein coding RNA 1752	ncRNA	1.9759	0.000693329	0.00372019
SOE_1615	peak_17492	chr20	10782981	10785197	+	0		Intergenic	MER66B|LTR|ERV1	30999	NR_110611	101929395	Hs.244862	NR_110611		LINC01752	-	long intergenic non-protein coding RNA 1752	ncRNA	1.70854	0.0012429	0.00572822
SOE_1616	peak_17496	chr20	10861382	10862203	+	0		Intergenic	Intergenic	47480	NR_109866	101929413	Hs.385604	NR_109866	ENSG00000232900	LOC101929413	-	uncharacterized LOC101929413	ncRNA	1.01947	0.00981952	0.0272779
SOE_1617	peak_17502	chr20	10953265	10955156	+	0		Intergenic	Intergenic	-44938	NR_109866	101929413	Hs.385604	NR_109866	ENSG00000232900	LOC101929413	-	uncharacterized LOC101929413	ncRNA	1.20845	0.00351431	0.0124185
SOE_1618	peak_17509	chr20	11178182	11179568	+	0		Intergenic	Intergenic	94508	NR_038972	339593	Hs.434320	NR_038972		LOC339593	-	uncharacterized LOC339593	ncRNA	1.93139	0.00053397	0.00305751
SOE_1619	peak_17512	chr20	11207463	11208010	+	0		Intergenic	Intergenic	65647	NR_038972	339593	Hs.434320	NR_038972		LOC339593	-	uncharacterized LOC339593	ncRNA	1.09758	0.0123784	0.0326326
SOE_1620	peak_17516	chr20	11295453	11297659	+	0		Intergenic	LTR16A1|LTR|ERVL	-23173	NR_038972	339593	Hs.434320	NR_038972		LOC339593	-	uncharacterized LOC339593	ncRNA	1.64037	0.00760241	0.0224359
SOE_1621	peak_17517	chr20	11303982	11304813	+	0		Intergenic	LTR82A|LTR|ERVL	-31014	NR_038972	339593	Hs.434320	NR_038972		LOC339593	-	uncharacterized LOC339593	ncRNA	1.34113	0.0176774	0.0431323
SOE_1622	peak_17518	chr20	11304983	11306578	+	0		Intergenic	(CT)n|Simple_repeat|Simple_repeat	-32397	NR_038972	339593	Hs.434320	NR_038972		LOC339593	-	uncharacterized LOC339593	ncRNA	2.5697	4.22875e-05	0.00051495
SOE_1623	peak_17519	chr20	11328516	11330269	+	0		Intergenic	Intergenic	-56009	NR_038972	339593	Hs.434320	NR_038972		LOC339593	-	uncharacterized LOC339593	ncRNA	2.11141	0.000815861	0.00420483
SOE_1624	peak_17524	chr20	11337373	11337957	+	0		Intergenic	Intergenic	-64282	NR_038972	339593	Hs.434320	NR_038972		LOC339593	-	uncharacterized LOC339593	ncRNA	1.88775	0.0189275	0.0455381
SOE_1625	peak_17526	chr20	11349947	11352070	+	0		Intergenic	Intergenic	-77625	NR_038972	339593	Hs.434320	NR_038972		LOC339593	-	uncharacterized LOC339593	ncRNA	1.44262	0.00193228	0.00793354
SOE_1626	peak_17528	chr20	11375598	11375990	+	0		Intergenic	Intergenic	-102411	NR_038972	339593	Hs.434320	NR_038972		LOC339593	-	uncharacterized LOC339593	ncRNA	1.41795	0.000492469	0.00288497
SOE_1627	peak_17530	chr20	11437689	11438621	+	0		Intergenic	Intergenic	-164772	NR_038972	339593	Hs.434320	NR_038972		LOC339593	-	uncharacterized LOC339593	ncRNA	1.82432	0.000739916	0.00390395
SOE_1628	peak_17533	chr20	11543621	11543898	+	0		Intergenic	Intergenic	-270376	NR_038972	339593	Hs.434320	NR_038972		LOC339593	-	uncharacterized LOC339593	ncRNA	1.06216	0.0165417	0.040915
SOE_1629	peak_17539	chr20	12806207	12806970	+	0		Intergenic	L1HS|LINE|L1	130375	NR_109872	102606466	Hs.602196	NR_109872		LOC102606466	-	uncharacterized LOC102606466	ncRNA	1.60363	0.00828001	0.0239543
SOE_1630	peak_17574	chr20	18001293	18002333	+	0		Intergenic	MLT1H|LTR|ERVL-MaLR	32795	NM_001310339	92667	Hs.320823	NM_052865	ENSG00000125871	MGME1	C20orf72|DDK1|MTDPS11|bA504H3.4	mitochondrial genome maintenance exonuclease 1	protein-coding	1.1511	0.000346915	0.00223546
SOE_1631	peak_17575	chr20	18197413	18197626	+	0		Intergenic	Intergenic	52420	NR_028402	57325	Hs.488051	NM_020536	ENSG00000149474	KAT14	ATAC2|CRP2BP|CSRP2BP|PRO1194|dJ717M23.1	lysine acetyltransferase 14	protein-coding	1.32419	0.00925524	0.0260741
SOE_1632	peak_17579	chr20	18878651	18880094	+	0		Intergenic	L1PB1|LINE|L1	-49169	NR_161343	100128496	Hs.664484	NR_161342		C20orf78	-	chromosome 20 open reading frame 78	ncRNA	1.91808	0.0140246	0.0359941
SOE_1633	peak_17582	chr20	19733599	19739739	+	0		Intergenic	AluJr4|SINE|Alu	-149852	NM_001242581	54453	Hs.472270	NM_018993	ENSG00000132669	RIN2	MACS|RASSF4	Ras and Rab interactor 2	protein-coding	1.14285	0.00578646	0.0182192
SOE_1634	peak_17638	chr20	23135236	23140689	+	0		Intergenic	MER65C|LTR|ERV1	-5326	NR_034149	200261	Hs.352228	NM_182535	ENSG00000233746	LINC00656	-	long intergenic non-protein coding RNA 656	ncRNA	1.30793	0.00372791	0.0129881
SOE_1635	peak_17661	chr20	23588494	23590097	+	0		Intergenic	Intergenic	16678	NM_001008693	128822	Hs.698020	NM_001008693	ENSG00000173335	CST9	CLM|CTES7A	cystatin 9	protein-coding	2.07809	5.56542e-06	0.000144936
SOE_1636	peak_17670	chr20	24101534	24102690	+	0		Intergenic	Intergenic	-97655	NR_040102	400839	Hs.651965	NR_040102	ENSG00000230133	LINC01721	-	long intergenic non-protein coding RNA 1721	ncRNA	1.43211	0.000386455	0.00242122
SOE_1637	peak_17674	chr20	24744566	24748766	+	0		Intergenic	Intergenic	-202603	NM_003650	8530	Hs.143212	NM_003650	ENSG00000077984	CST7	CMAP	cystatin F	protein-coding	2.14705	0.00016564	0.00131789
SOE_1638	peak_17676	chr20	24772893	24774295	+	0		Intergenic	Intergenic	-175675	NM_003650	8530	Hs.143212	NM_003650	ENSG00000077984	CST7	CMAP	cystatin F	protein-coding	1.4167	2.60702e-06	9.56067e-05
SOE_1639	peak_17677	chr20	24776418	24776700	+	0		Intergenic	L2a|LINE|L2	-172710	NM_003650	8530	Hs.143212	NM_003650	ENSG00000077984	CST7	CMAP	cystatin F	protein-coding	1.26392	0.00167181	0.00714443
SOE_1640	peak_17678	chr20	24776782	24777009	+	0		Intergenic	L2a|LINE|L2	-172374	NM_003650	8530	Hs.143212	NM_003650	ENSG00000077984	CST7	CMAP	cystatin F	protein-coding	1.25771	0.00478185	0.0157195
SOE_1641	peak_17681	chr20	24842155	24842206	+	0		Intergenic	LTR8|LTR|ERV1	-107089	NM_003650	8530	Hs.143212	NM_003650	ENSG00000077984	CST7	CMAP	cystatin F	protein-coding	0.776263	0.00809807	0.0235547
SOE_1642	peak_17685	chr20	24917984	24919315	+	0		Intergenic	Intergenic	-30620	NM_003650	8530	Hs.143212	NM_003650	ENSG00000077984	CST7	CMAP	cystatin F	protein-coding	0.771487	0.0202145	0.04794
SOE_1643	peak_17686	chr20	24921891	24922733	+	0		Intergenic	L1PA4|LINE|L1	-26957	NM_003650	8530	Hs.143212	NM_003650	ENSG00000077984	CST7	CMAP	cystatin F	protein-coding	1.56124	0.00436865	0.0146524
SOE_1644	peak_17692	chr20	25236569	25239936	+	0		Intergenic	Intergenic	-9833	NM_002862	5834	Hs.368157	NM_002862	ENSG00000100994	PYGB	GPBB	glycogen phosphorylase B	protein-coding	1.50459	0.000300511	0.00201624
SOE_1645	peak_17758	chr20	34334352	34336757	+	0		Intergenic	AluSz|SINE|Alu	-23752	NM_001161766	191	Hs.388004	NM_000687	ENSG00000101444	AHCY	SAHH|adoHcyase	adenosylhomocysteinase	protein-coding	1.19102	4.11592e-05	0.000505283
SOE_1646	peak_17816	chr20	39878483	39879559	+	0		Intergenic	MLT1D|LTR|ERVL-MaLR	-125440	NR_109936	100505663	Hs.559348	NR_109936	ENSG00000237767	LINC01370	HI-LNC25|HILNC25	long intergenic non-protein coding RNA 1370	ncRNA	0.875725	0.00570208	0.0180125
SOE_1647	peak_17818	chr20	40016283	40016916	+	0		Intergenic	MLT1H|LTR|ERVL-MaLR	12138	NR_109937	100505663	Hs.559348	NR_109936	ENSG00000237767	LINC01370	HI-LNC25|HILNC25	long intergenic non-protein coding RNA 1370	ncRNA	1.61452	0.000849228	0.00432203
SOE_1648	peak_17819	chr20	40017556	40017834	+	0		Intergenic	Intergenic	13234	NR_109937	100505663	Hs.559348	NR_109936	ENSG00000237767	LINC01370	HI-LNC25|HILNC25	long intergenic non-protein coding RNA 1370	ncRNA	1.4082	0.00422422	0.0142858
SOE_1649	peak_17821	chr20	40175360	40176107	+	0		Intergenic	Intergenic	171272	NR_109937	100505663	Hs.559348	NR_109936	ENSG00000237767	LINC01370	HI-LNC25|HILNC25	long intergenic non-protein coding RNA 1370	ncRNA	1.56153	0.000852436	0.00433288
SOE_1650	peak_17822	chr20	40176184	40176322	+	0		Intergenic	Intergenic	171792	NR_109937	100505663	Hs.559348	NR_109936	ENSG00000237767	LINC01370	HI-LNC25|HILNC25	long intergenic non-protein coding RNA 1370	ncRNA	1.18498	0.0148915	0.037788
SOE_1651	peak_17824	chr20	40177286	40177443	+	0		Intergenic	MIRb|SINE|MIR	172903	NR_109937	100505663	Hs.559348	NR_109936	ENSG00000237767	LINC01370	HI-LNC25|HILNC25	long intergenic non-protein coding RNA 1370	ncRNA	0.952106	0.00741076	0.0219869
SOE_1652	peak_17833	chr20	40414196	40416920	+	0		Intergenic	L2a|LINE|L2	273678	NM_005461	9935	Hs.169487	NM_005461	ENSG00000204103	MAFB	DURS3|KRML|MCTO	MAF bZIP transcription factor B	protein-coding	0.925478	1.97836e-05	0.000315397
SOE_1653	peak_17849	chr20	40618928	40619507	+	0		Intergenic	MLT1B|LTR|ERVL-MaLR	70019	NM_005461	9935	Hs.169487	NM_005461	ENSG00000204103	MAFB	DURS3|KRML|MCTO	MAF bZIP transcription factor B	protein-coding	1.87573	0.00103704	0.00502268
SOE_1654	peak_17872	chr20	41642400	41645987	+	0		Intergenic	L2c|LINE|L2	-25816	NM_032221	84181	Hs.740645	NM_032221	ENSG00000124177	CHD6	CHD-6|CHD5|RIGB	chromodomain helicase DNA binding protein 6	protein-coding	1.73354	0.00435795	0.0146266
SOE_1655	peak_17874	chr20	41669931	41670322	+	0		Intergenic	Intergenic	-51749	NM_032221	84181	Hs.740645	NM_032221	ENSG00000124177	CHD6	CHD-6|CHD5|RIGB	chromodomain helicase DNA binding protein 6	protein-coding	1.67691	0.00766922	0.0225783
SOE_1656	peak_17876	chr20	41694570	41694717	+	0		Intergenic	L2a|LINE|L2	-76266	NM_032221	84181	Hs.740645	NM_032221	ENSG00000124177	CHD6	CHD-6|CHD5|RIGB	chromodomain helicase DNA binding protein 6	protein-coding	0.822843	0.00516403	0.0166714
SOE_1657	peak_17881	chr20	43491539	43492765	+	0		Intergenic	MER90a|LTR|ERV1	-15545	NM_032107	26013	Hs.709356	NM_015478	ENSG00000185513	L3MBTL1	H-L(3)MBT|L3MBTL|ZC2HC3|dJ138B7.3	L3MBTL histone methyl-lysine binding protein 1	protein-coding	1.3536	0.00177518	0.00745757
SOE_1658	peak_17886	chr20	43814646	43815274	+	0		Intergenic	L1PA2|LINE|L1	-79758	NR_134577	105372626	Hs.130555	NR_134577	ENSG00000233277	LINC01728	-	long intergenic non-protein coding RNA 1728	ncRNA	1.26419	0.0149688	0.0379439
SOE_1659	peak_17914	chr20	45992337	45996109	+	0		Intergenic	AluSz6|SINE|Alu	-14685	NM_004994	4318	Hs.297413	NM_004994	ENSG00000100985	MMP9	CLG4B|GELB|MANDP2|MMP-9	matrix metallopeptidase 9	protein-coding	0.887161	0.00720651	0.021532
SOE_1660	peak_17923	chr20	46814790	46815511	+	0		Intergenic	Intergenic	-79474	NM_172110	2139	Hs.472877	NM_005244	ENSG00000064655	EYA2	EAB1	EYA transcriptional coactivator and phosphatase 2	protein-coding	1.09	0.00014185	0.00118166
SOE_1661	peak_17939	chr20	47452949	47458295	+	0		Intergenic	Intergenic	-43478	NR_146496	102723442		NR_146494		LINC01754	-	long intergenic non-protein coding RNA 1754	ncRNA	0.856007	0.00296745	0.0109267
SOE_1662	peak_17941	chr20	47467903	47469099	+	0		Intergenic	Intergenic	-33386	NM_181659	8202	Hs.592142	NM_006534	ENSG00000124151	NCOA3	ACTR|AIB-1|AIB1|CAGH16|CTG26|KAT13B|RAC3|SRC-3|SRC3|TNRC14|TNRC16|TRAM-1|bHLHe42|pCIP	nuclear receptor coactivator 3	protein-coding	0.867984	0.00283312	0.0105546
SOE_1663	peak_17943	chr20	47478336	47482992	+	0		Intergenic	Intergenic	-21223	NM_181659	8202	Hs.592142	NM_006534	ENSG00000124151	NCOA3	ACTR|AIB-1|AIB1|CAGH16|CTG26|KAT13B|RAC3|SRC-3|SRC3|TNRC14|TNRC16|TRAM-1|bHLHe42|pCIP	nuclear receptor coactivator 3	protein-coding	1.48538	0.00177653	0.00746228
SOE_1664	peak_17946	chr20	47491785	47495242	+	0		Intergenic	Intergenic	-8374	NM_181659	8202	Hs.592142	NM_006534	ENSG00000124151	NCOA3	ACTR|AIB-1|AIB1|CAGH16|CTG26|KAT13B|RAC3|SRC-3|SRC3|TNRC14|TNRC16|TRAM-1|bHLHe42|pCIP	nuclear receptor coactivator 3	protein-coding	0.907421	4.46155e-05	0.000533268
SOE_1665	peak_17953	chr20	47835929	47838450	+	0		Intergenic	L2a|LINE|L2	-50573	NM_198596	55959	Hs.162016	NM_018837	ENSG00000196562	SULF2	HSULF-2	sulfatase 2	protein-coding	1.70477	0.00643023	0.019702
SOE_1666	peak_17957	chr20	47891212	47891857	+	0		Intergenic	AluSx1|SINE|Alu	-91692	NR_109942	101060004	Hs.129970	NR_109942		LINC01523	-	long intergenic non-protein coding RNA 1523	ncRNA	1.47308	0.0154432	0.0388582
SOE_1667	peak_17962	chr20	47926679	47928760	+	0		Intergenic	MLT1J|LTR|ERVL-MaLR	-55507	NR_109942	101060004	Hs.129970	NR_109942		LINC01523	-	long intergenic non-protein coding RNA 1523	ncRNA	1.56574	0.00149784	0.00657004
SOE_1668	peak_17969	chr20	48051259	48053332	+	0		Intergenic	Intergenic	-62178	NR_110027	101927457	Hs.445823	NR_110027		LINC01522	-	long intergenic non-protein coding RNA 1522	ncRNA	1.79133	0.00125968	0.00578537
SOE_1669	peak_17972	chr20	48179615	48181785	+	0		Intergenic	Intergenic	-179211	NR_026958	284749	Hs.299080	NR_026958	ENSG00000235621	LINC00494	-	long intergenic non-protein coding RNA 494	ncRNA	1.45783	0.00225669	0.00890493
SOE_1670	peak_18038	chr20	50156966	50158581	+	0		Intergenic	L1MB7|LINE|L1	-3975	NR_027889	387521	Hs.744839	NM_199129	ENSG00000240849	TMEM189	KUA	transmembrane protein 189	protein-coding	1.17787	0.0013127	0.00596043
SOE_1671	peak_18094	chr20	50492755	50494209	+	0		Intergenic	MIRb|SINE|MIR	-16839	NM_001278618	5770	Hs.417549	NM_002827	ENSG00000196396	PTPN1	PTP1B	protein tyrosine phosphatase non-receptor type 1	protein-coding	0.79055	0.00100344	0.0048918
SOE_1672	peak_18095	chr20	50496131	50497595	+	0		Intergenic	(CT)n|Simple_repeat|Simple_repeat	-13458	NM_001278618	5770	Hs.417549	NM_002827	ENSG00000196396	PTPN1	PTP1B	protein tyrosine phosphatase non-receptor type 1	protein-coding	0.78673	0.000659076	0.00359169
SOE_1673	peak_18113	chr20	50992042	50993112	+	0		Intergenic	Intergenic	30530	NM_002237	3755	Hs.118695	NM_002237	ENSG00000026559	KCNG1	K13|KCNG|KV6.1|kH2	potassium voltage-gated channel modifier subfamily G member 1	protein-coding	1.16077	0.00089959	0.00451175
SOE_1674	peak_18118	chr20	51210254	51212394	+	0		Intergenic	AluJb|SINE|Alu	-188217	NM_002237	3755	Hs.118695	NM_002237	ENSG00000026559	KCNG1	K13|KCNG|KV6.1|kH2	potassium voltage-gated channel modifier subfamily G member 1	protein-coding	1.72082	0.000580533	0.00326076
SOE_1675	peak_18121	chr20	51258201	51260474	+	0		Intergenic	LTR8|LTR|ERV1	193640	NR_036162	100422889		NR_036162	ENSG00000266761	MIR3194	mir-3194	microRNA 3194	ncRNA	1.5244	0.000421837	0.00258077
SOE_1676	peak_18132	chr20	51957232	51958062	+	0		Intergenic	AluSx|SINE|Alu	-94734	NR_110016	101927678	Hs.683840	NR_110016	ENSG00000227964	LINC01429	-	long intergenic non-protein coding RNA 1429	ncRNA	1.36374	0.000848368	0.00431879
SOE_1677	peak_18133	chr20	51984256	51984797	+	0		Intergenic	AluSx4|SINE|Alu	120958	NM_001319146	55734	Hs.473082	NM_018197	ENSG00000020256	ZFP64	ZNF338	ZFP64 zinc finger protein	protein-coding	0.938601	0.00383166	0.0132574
SOE_1678	peak_18135	chr20	51985482	51985994	+	0		Intergenic	AluY|SINE|Alu	119746	NM_001319146	55734	Hs.473082	NM_018197	ENSG00000020256	ZFP64	ZNF338	ZFP64 zinc finger protein	protein-coding	1.78915	5.87222e-06	0.000147958
SOE_1679	peak_18138	chr20	52200408	52202142	+	0		Intergenic	Intergenic	-9290	NM_199427	55734	Hs.473082	NM_018197	ENSG00000020256	ZFP64	ZNF338	ZFP64 zinc finger protein	protein-coding	1.33879	0.00197529	0.00806744
SOE_1680	peak_18143	chr20	52484954	52485132	+	0		Intergenic	Intergenic	-135795	NR_110038	101927700	Hs.434465	NR_110038	ENSG00000234948	LINC01524	-	long intergenic non-protein coding RNA 1524	ncRNA	1.18311	0.00193589	0.00794326
SOE_1681	peak_18148	chr20	52846176	52848344	+	0		Intergenic	Intergenic	-125098	NM_173485	128553	Hs.473117	NM_173485	ENSG00000182463	TSHZ2	C20orf17|OVC10-2|TSH2|ZABC2|ZNF218	teashirt zinc finger homeobox 2	protein-coding	2.27986	4.96905e-06	0.000135487
SOE_1682	peak_18149	chr20	52848601	52849655	+	0		Intergenic	AluSq|SINE|Alu	-123230	NM_173485	128553	Hs.473117	NM_173485	ENSG00000182463	TSHZ2	C20orf17|OVC10-2|TSH2|ZABC2|ZNF218	teashirt zinc finger homeobox 2	protein-coding	2.23121	1.88246e-05	0.000305607
SOE_1683	peak_18150	chr20	52858479	52859925	+	0		Intergenic	Intergenic	-113156	NM_173485	128553	Hs.473117	NM_173485	ENSG00000182463	TSHZ2	C20orf17|OVC10-2|TSH2|ZABC2|ZNF218	teashirt zinc finger homeobox 2	protein-coding	0.855937	0.000602653	0.00335098
SOE_1684	peak_18151	chr20	52864029	52865876	+	0		Intergenic	Intergenic	-107406	NM_173485	128553	Hs.473117	NM_173485	ENSG00000182463	TSHZ2	C20orf17|OVC10-2|TSH2|ZABC2|ZNF218	teashirt zinc finger homeobox 2	protein-coding	1.44286	0.00011218	0.00100066
SOE_1685	peak_18152	chr20	52922362	52924872	+	0		Intergenic	Intergenic	-48741	NM_173485	128553	Hs.473117	NM_173485	ENSG00000182463	TSHZ2	C20orf17|OVC10-2|TSH2|ZABC2|ZNF218	teashirt zinc finger homeobox 2	protein-coding	1.76875	1.04157e-06	5.72629e-05
SOE_1686	peak_18153	chr20	52924950	52927141	+	0		Intergenic	L2a|LINE|L2	-46313	NM_173485	128553	Hs.473117	NM_173485	ENSG00000182463	TSHZ2	C20orf17|OVC10-2|TSH2|ZABC2|ZNF218	teashirt zinc finger homeobox 2	protein-coding	1.55081	9.22511e-05	0.000879837
SOE_1687	peak_18154	chr20	52942605	52944298	+	0		Intergenic	Intergenic	-28907	NM_173485	128553	Hs.473117	NM_173485	ENSG00000182463	TSHZ2	C20orf17|OVC10-2|TSH2|ZABC2|ZNF218	teashirt zinc finger homeobox 2	protein-coding	1.44489	0.000330495	0.0021564
SOE_1688	peak_18155	chr20	53504422	53504644	+	0		Intergenic	L1PA2|LINE|L1	-48237	NR_110051	101927770		NR_110051		LOC101927770	-	uncharacterized LOC101927770	ncRNA	1.20772	0.0123721	0.0326224
SOE_1689	peak_18158	chr20	53595182	53600491	+	0		Intergenic	Intergenic	-10518	NR_134576	105372672	Hs.259350	NR_134576	ENSG00000235415	LOC105372672	-	uncharacterized LOC105372672	ncRNA	0.795936	6.61971e-08	1.94306e-05
SOE_1690	peak_18168	chr20	53702046	53702810	+	0		Intergenic	AluY|SINE|Alu	94074	NR_134576	105372672	Hs.259350	NR_134576	ENSG00000235415	LOC105372672	-	uncharacterized LOC105372672	ncRNA	0.924052	0.00273073	0.0102717
SOE_1691	peak_18170	chr20	53720658	53721961	+	0		Intergenic	MER58A|DNA|hAT-Charlie	112955	NR_134576	105372672	Hs.259350	NR_134576	ENSG00000235415	LOC105372672	-	uncharacterized LOC105372672	ncRNA	1.14923	0.00354352	0.0124948
SOE_1692	peak_18172	chr20	53734638	53741963	+	0		Intergenic	Intergenic	129946	NR_134576	105372672	Hs.259350	NR_134576	ENSG00000235415	LOC105372672	-	uncharacterized LOC105372672	ncRNA	0.993082	5.94718e-07	4.5009e-05
SOE_1693	peak_18173	chr20	53747661	53749504	+	0		Intergenic	LTR82A|LTR|ERVL	127127	NR_002189	391257	Hs.449977	NR_002189		SUMO1P1	PIC1L|UBL2|UBL6	SUMO1 pseudogene 1	pseudo	0.980352	5.80128e-05	0.000639875
SOE_1694	peak_18174	chr20	53750357	53755932	+	0		Intergenic	Intergenic	122565	NR_002189	391257	Hs.449977	NR_002189		SUMO1P1	PIC1L|UBL2|UBL6	SUMO1 pseudogene 1	pseudo	1.035	5.61742e-06	0.000144936
SOE_1695	peak_18175	chr20	53756893	53758521	+	0		Intergenic	Intergenic	118002	NR_002189	391257	Hs.449977	NR_002189		SUMO1P1	PIC1L|UBL2|UBL6	SUMO1 pseudogene 1	pseudo	1.57759	9.60603e-05	0.000902346
SOE_1696	peak_18178	chr20	53785000	53788184	+	0		Intergenic	MIRb|SINE|MIR	89117	NR_002189	391257	Hs.449977	NR_002189		SUMO1P1	PIC1L|UBL2|UBL6	SUMO1 pseudogene 1	pseudo	1.41341	3.34887e-07	3.3857e-05
SOE_1697	peak_18179	chr20	53788949	53792157	+	0		Intergenic	Intergenic	85156	NR_002189	391257	Hs.449977	NR_002189		SUMO1P1	PIC1L|UBL2|UBL6	SUMO1 pseudogene 1	pseudo	1.15557	2.32589e-05	0.000347217
SOE_1698	peak_18180	chr20	53792988	53795039	+	0		Intergenic	Intergenic	81696	NR_002189	391257	Hs.449977	NR_002189		SUMO1P1	PIC1L|UBL2|UBL6	SUMO1 pseudogene 1	pseudo	1.27644	3.93508e-05	0.000493004
SOE_1699	peak_18181	chr20	53805072	53807225	+	0		Intergenic	Intergenic	69561	NR_002189	391257	Hs.449977	NR_002189		SUMO1P1	PIC1L|UBL2|UBL6	SUMO1 pseudogene 1	pseudo	1.06109	0.000196063	0.00148631
SOE_1700	peak_18182	chr20	53809124	53811249	+	0		Intergenic	L1ME3G|LINE|L1	65523	NR_002189	391257	Hs.449977	NR_002189		SUMO1P1	PIC1L|UBL2|UBL6	SUMO1 pseudogene 1	pseudo	1.29398	0.0167799	0.0414042
SOE_1701	peak_18183	chr20	53819587	53820573	+	0		Intergenic	L1M1|LINE|L1	55629	NR_002189	391257	Hs.449977	NR_002189		SUMO1P1	PIC1L|UBL2|UBL6	SUMO1 pseudogene 1	pseudo	0.883791	0.0169647	0.041753
SOE_1702	peak_18191	chr20	53863575	53868387	+	0		Intergenic	Intergenic	9728	NR_002189	391257	Hs.449977	NR_002189		SUMO1P1	PIC1L|UBL2|UBL6	SUMO1 pseudogene 1	pseudo	0.866314	1.01253e-07	2.20681e-05
SOE_1703	peak_18192	chr20	53869222	53874402	+	0		Intergenic	Intergenic	3897	NR_002189	391257	Hs.449977	NR_002189		SUMO1P1	PIC1L|UBL2|UBL6	SUMO1 pseudogene 1	pseudo	0.842471	1.58363e-05	0.000273318
SOE_1704	peak_18201	chr20	53929883	53931209	+	0		Intergenic	Intergenic	-54837	NR_002189	391257	Hs.449977	NR_002189		SUMO1P1	PIC1L|UBL2|UBL6	SUMO1 pseudogene 1	pseudo	0.992979	0.000808517	0.00417784
SOE_1705	peak_18205	chr20	54105482	54106710	+	0		Intergenic	Intergenic	-35331	NM_003657	8537	Hs.400556	NM_003657	ENSG00000064787	BCAS1	AIBC1|NABC1	breast carcinoma amplified sequence 1	protein-coding	0.913657	0.0132274	0.0343744
SOE_1706	peak_18207	chr20	54109650	54110864	+	0		Intergenic	Intergenic	-39492	NM_003657	8537	Hs.400556	NM_003657	ENSG00000064787	BCAS1	AIBC1|NABC1	breast carcinoma amplified sequence 1	protein-coding	0.838789	0.00662934	0.0201781
SOE_1707	peak_18210	chr20	54120485	54123996	+	0		Intergenic	Intergenic	-51475	NM_003657	8537	Hs.400556	NM_003657	ENSG00000064787	BCAS1	AIBC1|NABC1	breast carcinoma amplified sequence 1	protein-coding	0.989586	2.69003e-05	0.000380327
SOE_1708	peak_18211	chr20	54124077	54125067	+	0		Intergenic	AluSx1|SINE|Alu	49414	NM_001128915	1591	Hs.89663	NM_000782	ENSG00000019186	CYP24A1	CP24|CYP24|HCAI|HCINF1|P450-CC24	cytochrome P450 family 24 subfamily A member 1	protein-coding	1.12789	0.00165602	0.00708745
SOE_1709	peak_18212	chr20	54131590	54134448	+	0		Intergenic	Intergenic	40967	NM_001128915	1591	Hs.89663	NM_000782	ENSG00000019186	CYP24A1	CP24|CYP24|HCAI|HCINF1|P450-CC24	cytochrome P450 family 24 subfamily A member 1	protein-coding	0.914308	0.00371663	0.0129588
SOE_1710	peak_18215	chr20	54180024	54180898	+	0		Intergenic	Intergenic	-6475	NM_000782	1591	Hs.89663	NM_000782	ENSG00000019186	CYP24A1	CP24|CYP24|HCAI|HCINF1|P450-CC24	cytochrome P450 family 24 subfamily A member 1	protein-coding	1.25687	0.0157694	0.0394789
SOE_1711	peak_18218	chr20	54197086	54197935	+	0		Intergenic	Intergenic	-10577	NM_002623	5203	Hs.91161	NM_002623	ENSG00000101132	PFDN4	C1|PFD4	prefoldin subunit 4	protein-coding	0.992839	0.00863258	0.0247466
SOE_1712	peak_18232	chr20	56553536	56555800	+	0		Intergenic	MER34A|LTR|ERV1	21422	NM_001013646	388799	Hs.287759	NM_001013646	ENSG00000213714	FAM209B	C20orf107|dJ1153D9.4	family with sequence similarity 209 member B	protein-coding	1.08022	1.43698e-06	6.83976e-05
SOE_1713	peak_18233	chr20	56565868	56568166	+	0		Intergenic	Intergenic	-10546	NR_136537	105372682	Hs.517135	NR_136537	ENSG00000225657	LINC01716	-	long intergenic non-protein coding RNA 1716	ncRNA	1.07567	0.00139154	0.00621487
SOE_1714	peak_18240	chr20	56751796	56753137	+	0		Intergenic	Intergenic	123160	NM_003222	7022	Hs.473152	NM_003222	ENSG00000087510	TFAP2C	AP2-GAMMA|ERF1|TFAP2G|hAP-2g	transcription factor AP-2 gamma	protein-coding	1.75702	0.00138614	0.00620096
SOE_1715	peak_18241	chr20	56765106	56766591	+	0		Intergenic	Intergenic	136542	NM_003222	7022	Hs.473152	NM_003222	ENSG00000087510	TFAP2C	AP2-GAMMA|ERF1|TFAP2G|hAP-2g	transcription factor AP-2 gamma	protein-coding	1.47261	0.00110312	0.00525106
SOE_1716	peak_18242	chr20	56778470	56780825	+	0		Intergenic	MIR|SINE|MIR	150341	NM_003222	7022	Hs.473152	NM_003222	ENSG00000087510	TFAP2C	AP2-GAMMA|ERF1|TFAP2G|hAP-2g	transcription factor AP-2 gamma	protein-coding	1.36075	0.000272509	0.00188301
SOE_1717	peak_18243	chr20	56786780	56789708	+	0		Intergenic	Intergenic	158938	NM_003222	7022	Hs.473152	NM_003222	ENSG00000087510	TFAP2C	AP2-GAMMA|ERF1|TFAP2G|hAP-2g	transcription factor AP-2 gamma	protein-coding	1.46639	3.39998e-05	0.000444942
SOE_1718	peak_18244	chr20	56803812	56805050	+	0		Intergenic	Intergenic	175125	NM_003222	7022	Hs.473152	NM_003222	ENSG00000087510	TFAP2C	AP2-GAMMA|ERF1|TFAP2G|hAP-2g	transcription factor AP-2 gamma	protein-coding	2.44791	5.68642e-05	0.000630715
SOE_1719	peak_18245	chr20	56807151	56809918	+	0		Intergenic	Intergenic	179228	NM_003222	7022	Hs.473152	NM_003222	ENSG00000087510	TFAP2C	AP2-GAMMA|ERF1|TFAP2G|hAP-2g	transcription factor AP-2 gamma	protein-coding	1.84278	0.000600771	0.00334404
SOE_1720	peak_18247	chr20	56826785	56829567	+	0		Intergenic	MER53|DNA|hAT	198870	NM_003222	7022	Hs.473152	NM_003222	ENSG00000087510	TFAP2C	AP2-GAMMA|ERF1|TFAP2G|hAP-2g	transcription factor AP-2 gamma	protein-coding	1.71836	9.49171e-05	0.000896218
SOE_1721	peak_18248	chr20	56859155	56860471	+	0		Intergenic	Intergenic	230507	NM_003222	7022	Hs.473152	NM_003222	ENSG00000087510	TFAP2C	AP2-GAMMA|ERF1|TFAP2G|hAP-2g	transcription factor AP-2 gamma	protein-coding	1.03466	0.00112317	0.00532175
SOE_1722	peak_18249	chr20	56864956	56865609	+	0		Intergenic	Intergenic	235976	NM_003222	7022	Hs.473152	NM_003222	ENSG00000087510	TFAP2C	AP2-GAMMA|ERF1|TFAP2G|hAP-2g	transcription factor AP-2 gamma	protein-coding	1.19568	0.00441268	0.0147735
SOE_1723	peak_18254	chr20	56974510	56974886	+	0		Intergenic	Intergenic	-238998	NR_110631	102723590	Hs.667674	NR_110631		BMP7-AS1	-	BMP7 antisense RNA 1	ncRNA	1.61188	1.97874e-05	0.000315397
SOE_1724	peak_18256	chr20	56995133	56995981	+	0		Intergenic	Intergenic	-218139	NR_110631	102723590	Hs.667674	NR_110631		BMP7-AS1	-	BMP7 antisense RNA 1	ncRNA	1.00121	0.0088717	0.0252719
SOE_1725	peak_18257	chr20	57000190	57000646	+	0		Intergenic	MER20|DNA|hAT-Charlie	-213278	NR_110631	102723590	Hs.667674	NR_110631		BMP7-AS1	-	BMP7 antisense RNA 1	ncRNA	1.89325	0.00336866	0.0120294
SOE_1726	peak_18258	chr20	57000910	57001507	+	0		Intergenic	MIRb|SINE|MIR	-212488	NR_110631	102723590	Hs.667674	NR_110631		BMP7-AS1	-	BMP7 antisense RNA 1	ncRNA	1.31407	0.00350484	0.0123906
SOE_1727	peak_18260	chr20	57047257	57048830	+	0		Intergenic	L2a|LINE|L2	-165653	NR_110631	102723590	Hs.667674	NR_110631		BMP7-AS1	-	BMP7 antisense RNA 1	ncRNA	1.59539	0.00916397	0.0258814
SOE_1728	peak_18265	chr20	57325395	57327806	+	0		Intergenic	Intergenic	-3203	NM_198265	23626	Hs.159737	NM_012444	ENSG00000054796	SPO11	CT35|SPATA43|TOPVIA	SPO11 initiator of meiotic double stranded breaks	protein-coding	1.39311	0.0141874	0.0363181
SOE_1729	peak_18307	chr20	58623617	58624623	+	0		Intergenic	Intergenic	-10652	NR_125359	79160	Hs.280135	NR_125359	ENSG00000268941	LINC01711	-	long intergenic non-protein coding RNA 1711	ncRNA	0.817654	0.00329278	0.0118254
SOE_1730	peak_18377	chr21	5601400	5601588	+	0		Intergenic	LTR7|LTR|ERV1	32290	NM_001322975	102723360	Hs.743984	NM_001322975		LOC102723360	-	uncharacterized LOC102723360	protein-coding	0.844676	0.0137264	0.0354035
SOE_1731	peak_18381	chr21	5718542	5719621	+	0		Intergenic	Intergenic	149877	NM_001322975	102723360	Hs.743984	NM_001322975		LOC102723360	-	uncharacterized LOC102723360	protein-coding	0.956423	0.00277402	0.0103783
SOE_1732	peak_18400	chr21	6218728	6219686	+	0		Intergenic	Intergenic	32563	NM_001322975	102723360	Hs.743984	NM_001322975		LOC102723360	-	uncharacterized LOC102723360	protein-coding	0.922286	0.00111232	0.00528027
SOE_1733	peak_18410	chr21	7096479	7097377	+	0		Intergenic	Intergenic	32502	NM_001322975	102723360	Hs.743984	NM_001322975		LOC102723360	-	uncharacterized LOC102723360	protein-coding	0.818779	0.00558534	0.0177515
SOE_1734	peak_18415	chr21	7478301	7478936	+	0		Intergenic	Intergenic	32414	NM_001322975	102723360	Hs.743984	NM_001322975		LOC102723360	-	uncharacterized LOC102723360	protein-coding	0.935904	0.00150546	0.00659251
SOE_1735	peak_18422	chr21	7659730	7660022	+	0		Intergenic	LTR7|LTR|ERV1	32325	NM_001322975	102723360	Hs.743984	NM_001322975		LOC102723360	-	uncharacterized LOC102723360	protein-coding	1.38034	9.06546e-06	0.000193446
SOE_1736	peak_18429	chr21	8193718	8194661	+	0		Intergenic	Intergenic	-3431	NR_038958	100507412	Hs.426704	NR_038958		LOC100507412	-	uncharacterized LOC100507412	ncRNA	0.853176	2.5502e-05	0.000368217
SOE_1737	peak_18432	chr21	14357035	14357226	+	0		Intergenic	Intergenic	26016	NM_006948	6782	Hs.352341	NM_006948	ENSG00000155304	HSPA13	STCH	heat shock protein family A (Hsp70) member 13	protein-coding	1.01862	0.00336892	0.0120294
SOE_1738	peak_18453	chr21	15224374	15224987	+	0		Intergenic	MLT2A2|LTR|ERVL	-159680	NM_003489	8204	Hs.155017	NM_003489	ENSG00000180530	NRIP1	CAKUT3|RIP140	nuclear receptor interacting protein 1	protein-coding	1.17533	0.00382655	0.0132446
SOE_1739	peak_18455	chr21	15292761	15294457	+	0		Intergenic	Intergenic	-228609	NM_003489	8204	Hs.155017	NM_003489	ENSG00000180530	NRIP1	CAKUT3|RIP140	nuclear receptor interacting protein 1	protein-coding	1.42687	0.00376173	0.0130786
SOE_1740	peak_18458	chr21	15308567	15310631	+	0		Intergenic	Intergenic	-244599	NM_003489	8204	Hs.155017	NM_003489	ENSG00000180530	NRIP1	CAKUT3|RIP140	nuclear receptor interacting protein 1	protein-coding	0.840764	0.0119181	0.0317143
SOE_1741	peak_18459	chr21	15421577	15423211	+	0		Intergenic	Intergenic	-307540	NM_001283041	29761	Hs.743994	NM_013396	ENSG00000155313	USP25	USP21	ubiquitin specific peptidase 25	protein-coding	1.44365	0.00605805	0.0188414
SOE_1742	peak_18470	chr21	17089071	17089179	+	0		Intergenic	Intergenic	-349765	NR_037585	100505929	Hs.46707	NM_001005521	ENSG00000232560	LINC01549	C21orf37	long intergenic non-protein coding RNA 1549	ncRNA	0.949547	0.0171531	0.042135
SOE_1743	peak_18471	chr21	17352269	17353698	+	0		Intergenic	L1PBa1|LINE|L1	-85907	NR_037585	100505929	Hs.46707	NM_001005521	ENSG00000232560	LINC01549	C21orf37	long intergenic non-protein coding RNA 1549	ncRNA	1.25029	0.00170808	0.0072574
SOE_1744	peak_18479	chr21	17471462	17473933	+	0		Intergenic	Intergenic	33807	NR_037586	100505929	Hs.46707	NM_001005521	ENSG00000232560	LINC01549	C21orf37	long intergenic non-protein coding RNA 1549	ncRNA	1.09295	0.0109371	0.0296662
SOE_1745	peak_18482	chr21	17688031	17691899	+	0		Intergenic	Intergenic	-77064	NM_006806	10950	Hs.473420	NM_006806	ENSG00000154640	BTG3	ANA|ANA/BTG3|APRO4|TOB5|TOB55|TOFA	BTG anti-proliferation factor 3	protein-coding	2.13583	2.64745e-06	9.6754e-05
SOE_1746	peak_18483	chr21	17741409	17742580	+	0		Intergenic	MER39B|LTR|ERV1	50515	NR_038871	246312	Hs.473425	NR_038870	ENSG00000240770	C21orf91-OT1	D21S2089E|NCRNA00285	C21orf91 overlapping transcript 1	ncRNA	1.41089	0.00122604	0.00566616
SOE_1747	peak_18488	chr21	17899816	17900798	+	0		Intergenic	L1PB1|LINE|L1	-14699	NR_024354	54075	Hs.404306	NR_024354		CHODL-AS1	C21orf39|NCRNA00157	CHODL antisense RNA 1	ncRNA	1.88398	0.000122554	0.00106414
SOE_1748	peak_18489	chr21	17900969	17901363	+	0		Intergenic	L1PB1|LINE|L1	-15558	NR_024354	54075	Hs.404306	NR_024354		CHODL-AS1	C21orf39|NCRNA00157	CHODL antisense RNA 1	ncRNA	2.78491	0.000381203	0.00239645
[truncated: 1,699 more rows]

## Sheet: C. CDEs peaks
CDE ID	Peak ID	Chr	Start	End	Strand	Peak Score	Focus Ratio/Region Size	Annotation	Detailed Annotation	Distance to TSS	Nearest PromoterID	Entrez ID	Nearest Unigene	Nearest Refseq	Nearest Ensembl	Gene Name	Gene Alias	Gene Description	Gene Type	log2(T/N)	p-value	p-adjust
[truncated: 5,846 more rows]

[truncated: 6 more sheets: D. squamous cell ATAC peaks, E. genes within ± 0.2Mb peaks, F. bulk RNA-seq up gene, G. specically expressed genes, H. four  TF co-expressed gene, I. whole-genome sequencing]
