# Supplementary material for: Enhancer Reprogramming Reveals the Tumorigenic Role of PTPRZ1 in Lung Squamous Cell Carcinoma
Source: Adv Sci (Weinh). 2025 Sep 3;12(44):e09344. doi: 10.1002/advs.202509344 (PMC12667478; doi:10.1002/advs.202509344)
Supplement: Supplementary file 3 — Supplemental Table S2 [file ADVS-12-e09344-s003.xlsx]

## Sheet: Sheet1
All sequences are from 5'->3'
primers used for generating CRISPRi-mediated enhancer silencing constructs (sgRNA)
Ctrl-gRNA-F	CACCGGGCGTCCGTCAGTATAACAA
Ctrl-gRNA-R	AAACTTGTTATACTGACGGACGCCC
CRE2-gRNA-1-F	CACCGTCTTTCAACACCTTAGAGAG
CRE2-gRNA-1-R	AAACCTCTCTAAGGTGTTGAAAGAC
CRE2-gRNA-2-F	CACCGAAGAAAGTCATTTAAGGTG
CRE2-gRNA-2-R	AAACCACCTTAAATGACTTTCTTC
CRE2-gRNA-3-F	CACCGCTGATCAGCTCGACTACCAG
CRE2-gRNA-3-R	AAACCTGGTAGTCGAGCTGATCAGC
CRE5-gRNA-1-F	CACCGATAAGTTTAGACTTGTACCA
CRE5-gRNA-1-R	AAACTGGTACAAGTCTAAACTTATC
CRE5-gRNA-2-F	CACCGTGATTGTTGCACAAAAACCA
CRE5-gRNA-2-R	AAACTGGTTTTTGTGCAACAATCAC
CRE5-gRNA-3-F	CACCGCTTTGGGATAGAAATTCATG
CRE5-gRNA-3-R	AAACCATGAATTTCTATCCCAAAGC
CRE7-gRNA-1-F	CACCGTTCTATGGCTGGCTTCACAA
CRE7-gRNA-1-R	AAACTTGTGAAGCCAGCCATAGAAC
CRE7-gRNA-2-F	CACCGAATGTATTGCACTCTGGCAA
CRE7-gRNA-2-R	AAACTTGCCAGAGTGCAATACATTC
CRE7-gRNA-3-F	CACCGAGTCACAAATATCTACCCGA
CRE7-gRNA-3-R	AAACTCGGGTAGATATTTGTGACTC
CRE8-gRNA-1-F	CACCGCACAAGATGAATAAAATGAA
CRE8-gRNA-1-R	AAACTTCATTTTATTCATCTTGTGC
CRE8-gRNA-2-F	CACCGCAGCAGATGTACCAGCAAAG
CRE8-gRNA-2-R	AAACCTTTGCTGGTACATCTGCTGC
CRE8-gRNA-3-F	CACCGTCTTCAATGGGGTTACTACA
CRE8-gRNA-3-R	AAACTGTAGTAACCCCATTGAAGAC
CRE9-gRNA-1-F	CACCGGCAGAATGCTACTCAGCTG
CRE9-gRNA-1-R	AAACCAGCTGAGTAGCATTCTGCC
CRE9-gRNA-2-F	CACCGCCACAGGCTCACTTATTCAA
CRE9-gRNA-2-R	AAACTTGAATAAGTGAGCCTGTGGC
CRE9-gRNA-3-F	CACCGAAATACTTTACCCTGCCCTG
CRE9-gRNA-3-R	AAACCAGGGCAGGGTAAAGTATTTC
primers used for generating CRISPR-Cas9-mediated knockout constructs (sgRNA) and overexpression vector assembly
PTPRZ1-sgRNA-F	CACCG ACTAATGACTACCGTGTCAG
PTPRZ1-sgRNA-R	AAACCTGACACGGTAGTCATTAGTC
PTPRZ1-OE-F	GACCTCCATAGAAGATTCTAGAAtgcgaatcctaaagcgttt
PTPRZ1-OE-R	CATGGTCTTTGTAGTCGGATCCaactaaagactctaagctctcagc
SOX2-OE-F	GACCTCCATAGAAGATTCTAGAATGTACAACATGATGGAGACGG
SOX2-OE-R	AGATCCTTGCGGCCGCGGATCCTCACATGTGTGAGAGGGGCA
KLF5-OE-F	GACCTCCATAGAAGATTCTAGAATGGCTACAAGGGTGCTGAG
KLF5-OE-R	AGATCCTTGCGGCCGCGGATCCTCAGTTCTGGTGCCTCTTCA
primers used for amplifying cis-regulatory elements sequences
CRE1-F	GGCCTAACTGGCCGGTACCCTGAAGGAATTGCTGAGACTT
CRE1-R	GGCCAGATCTTGATATCCTCGAGAGCTTTTCATGGGCAGAATG
CRE2-F	GGCCTAACTGGCCGGTACCCTGTTCAACCACAATAGTCCA
CRE2-R	GGCCAGATCTTGATATCCTCGAGGGGTGGGGAAGAAGGTTATTA
CRE3-F	GGCCTAACTGGCCGGTACCCTGTTGGACCTAGTTGGCTTG
CRE3-R	GGCCAGATCTTGATATCCTCGAGACATGTGAGGAAGTGTATGCA
CRE4-F	GGCCTAACTGGCCGGTACCTCTCCTAATCTGGCTTTGGA
CRE4-R	GGCCAGATCTTGATATCCTCGAGGAGTCTAGCATTGCTCTGCA
CRE5-F	GGCCTAACTGGCCGGTACCCCATTTTATCACAGCTTCCC
CRE5-R	GGCCAGATCTTGATATCCTCGAGATTAGAACTGACTGGGTGTG
CRE6-F	GGCCTAACTGGCCGGTACCCTAGCTAGTCTCAGCATCTAAC
CRE6-R	GGCCAGATCTTGATATCCTCGAGGGAGATGTTTTAAGACTTCGG
CRE7-F	GGCCTAACTGGCCGGTACCCAACCAATGAGCTGCCTTTA
CRE7-R	GGCCAGATCTTGATATCCTCGAGAGGCACCCCATTAAATAGAG
CRE8-F	GGCCTAACTGGCCGGTACCACACCCFTTCGGGTAGATATTT
CRE8-R	GGCCAGATCTTGATATCCTCGAGTCTTGCCTAGATTTAATGGG
CRE9-F	GGCCTAACTGGCCGGTACCCAGAGAACCCAAAATGATCAG
CRE9-R	GGCCAGATCTTGATATCCTCGAGGAGAGAGAGAACTG CATCTT
primers used qPCR
ACTB-F	GTCATTCCAAATATGAGATGCGT
ACTB-R	GCTATCACCTCCCCTGTGTG
PTPRZ1-qpcr-F	CCAGTGATGTCACAGGGTCC
PTPRZ1-qpcr-R	GGTTGGGTTGTCTGCGAGTA
KLF5-qpcr-F	TCAGTCGTAGACCAGTTCTTCA
KLF5-qpcr-R	CTGGGATTTGTAGAGGCCAGT
SOX2-qpcr-F	TACAGCATGTCCTACTCGCAG
SOX2-qpcr-R	GAGGAAGAGGTAACCACAGGG
FAM3C-qpcr-F	GGAACATACGATGATGGAGCAAC
FAM3C-qpcr-R	CACCACAGAAGACCCAGTTGTC
